# Supplementary material for: Performance of two low-threshold population replacement gene drives in cage populations of the yellow fever mosquito, Aedes aegypti
Source: PLoS Genet. 2025 Jun 26;21(6):e1011757. doi: 10.1371/journal.pgen.1011757 (PMC12221180; doi:10.1371/journal.pgen.1011757)
Supplement: S1 Data — (XLSX) [file pgen.1011757.s012.xlsx]

## Sheet: GD cage trial summary data
	Average GD inheritence in cage trials (out of 300 individuals), 1:9 male releases
Generation	nanos-GD % carriers per cage				zpg-GD % carriers per cage					ECFP non-GD % carriers per cage
0	5	5	5		5	5	5		G0	5	5	5
1	6.67	15.33	8.67		13.67	23	16		G1	6.33333	5.66667	3.66667
2	22.67	39.67	11.67		24.67	27.67	21.33		G2	9	0.666667	5
3	48.33	52	24.33		34.67	29.67	43		G3	8	0	0
4	51.67	58.33	25.33		43	32.33	52		G4	4.66667	0	0
5	55	72.67	29.67		54.33	32.33	53		G5	0	0	0
6	56.33	58.67	34.33		55.33	24.67	54.33
7	56.33	58	48.33		46.67	32.67	54
8	64.33	55	51		48.67	29.67	54.33
9	60.33	52.67	59.67		49.33	42	61.33
10	56.67	59.33	62.67		60.67	60.33	60
11	65	65.33	60.67		48.67	76	60
12	62	71.33	67.33		56.33	79.33	55.67
13	67	62	68.33		63.67	83.33	59.33
14	77.4	89	79.67		73.67	71.33	58
15	80.67	92.67	76		79	63	56
16	73.33	85	87.333		84	74.5	57
	zpg-GDBI proportion		nanos-GDBI proportion (measured)					zpg-GD 1:1 male releases
G1	0.013722		0.020239				generation	Cage 1	Cage 2	Cage 3
G2	0.025236		0.04326				0	0.25	0.25	0.25
G3	0.081727		0.153177				1	0.366667	0.446667	0.506667
G4	0.102423		0.132504				2	0.523333	0.576667	0.446667
G5	0.193972		0.39891				3	0.47	0.663333	0.506667
G6	0.130485		0.304138				4	0.606667	0.703333	0.636667
G7	0.164249		0.36282				5	0.87	0.846667	0.593333
G8	0.121236		0.503448
G9	0.239406		0.635818
G10	0.219038		0.341126
G11	0.286716		0.682792
G12	0.230547		0.748682

## Sheet: GD GDBI summary data
	zpg-GDBI (mean) proportion				nanos-GDBI (mean) proportion
	of non-GD alleles				of non-GD alleles (measured as % of reads with GDBI)
G1	0.013722				0.020239
G2	0.025236				0.04326
G3	0.081727				0.153177
G4	0.102423				0.132504
G5	0.193972				0.39891
G6	0.130485				0.304138
G7	0.164249				0.36282
G8	0.121236				0.503448
G9	0.239406				0.635818
G10	0.219038				0.341126
G11	0.286716				0.682792
G12	0.230547				0.748682
The full sequence dataset is available at NCBI, Bioproject PRJNA1263022

## Sheet: Homozygosity data
	Homozygosity / heterozygosity data
Generation 1 (G1)		AF-35	homozygous	heterozygous	count	H-W equilibrium predicted		AF-46	homozygous	heterozygous	count
		n1	2	4	6			n1	3	7	10
		n2	4	9	13			n2	6	4	10
		n3	2	2	4			n3	3	6	9
		total	9	14	23			total	12	17	29
Generation 2 (G2)		AF-35	homozygous	heterozygous	count	H-W equilibrium predicted		AF-46	homozygous	heterozygous	count
		n1	1	11	12			n1	1	4	5
		n2	1	5	6			n2	4	7	11
		n3						n3
		total	2	16	18			total	5	11	16
Generation 3 (G3)		AF-35	homozygous	heterozygous	count	H-W equilibrium predicted		AF-46	homozygous	heterozygous	count
		n1	9	1	10			n1	4	6	10
		n2	8	2	10			n2	3	7	10
		n3	4	3	7			n3	1	4	5
		total	21	6	27			total	8	17	25
Generation 4 (G4)		AF-35	homozygous	heterozygous	count	H-W equilibrium predicted		AF-46	homozygous	heterozygous	count
		n1	7	3	10			n1	6	4	10
		n2						n2
		n3	5	5	10			n3	6	4	10
		total	12	8	20			total	12	8	20
Generation 5 (G5)		AF-35	homozygous	heterozygous	count	H-W equilibrium predicted		AF-46	homozygous	heterozygous	count
		n1	8	2	10			n1	6	4	10
		n2	8	2	10			n2	3	7	10
		n3	7	3	10			n3	4	1	5
		total	23	7	30		total		13	12	25
Generation 6 (G6)		AF-35	homozygous	heterozygous	count	H-W equilibrium predicted		AF-46	homozygous	heterozygous	count
		n1	9	1	10			n1	6	4	10
		n2	9	1	10			n2	3	2	5
		n3	5	5	10			n3	9	1	10
		total	23	7	30			total	18	7	25
Generation 7 (G7)		AF-35	homozygous	heterozygous	count			AF-46	homozygous	heterozygous	count
		n1	9	1	10			n1	7	3	10
		n2	9	1	10			n2	6	4	10
		n3	9	1	10			n3	5	5	10
		total	27	3	30			total	18	12	30
Generation 8 (G8)		AF-35	homozygous	heterozygous	count			AF-46	homozygous	heterozygous	count
		n1	7	3	10			n1	7	3	10
		n2	9	1	10			n2	7	3	10
		n3	9	1				n3	7	3	10
		total	25	5	30			total	21	9	30
Generation 9 (G9)		AF-35	homozygous	heterozygous	count			AF-46	homozygous	heterozygous	count
		n1	7	3	10			n1	7	3	10
		n2	9	1	10			n2	4	6	10
		n3						n3	7	3	10
		total	16	4	20			total	18	12	30
Generation 10 (G10)		AF-35	homozygous	heterozygous	count			AF-46	homozygous	heterozygous	count
		n1	8	2	10			n1	7	3	10
		n2	8	2	10			n2	7	3	10
		n3	10	0	10			n3	9	1	10
		total	26	4	30			total	23	7	30
Generation 11 (G11)		AF-35	homozygous	heterozygous	count			AF-46	homozygous	heterozygous	count
		n1	8	2	10			n1	8	2	10
		n2	8	2	10			n2	8	2	10
		n3	9	1	10			n3	7	3	10
		total	25	5	30			total	23	7	30
Generation 12 (G11)		AF-35	homozygous	heterozygous	count			AF-46	homozygous	heterozygous	count
		n1	7	3	10			n1	5	5	10
		n2	8	2	10			n2	6	4	10
		n3	8	2	10			n3	8	2	10
		total	23	7	30			total	19	11	30
	AF-35 = nanos-GD							AF-46 = zpg-GD

## Sheet: Cage trial by sex data
	Cage trial by sex data (3 replicates)
Generation	% males with nanos-GD				% females with nanos-GD				% males with zpg-GD				% females with zpg-GD
G0	10	10	10		0	0	0		10	10	10		0	0	0
G1	7.33	22	8.67		6	8.67	8.67		18	31.33	18		9.33	14.67	16
G2	24.67	47.33	12.67		20.67	32	10.67		24.67	25.33	22		24.67	30	21.33
G3	60	55.33	24.67		36.67	48.67	24		36	31.33	44.67		33.33	28	43
G4	50	61.33	24		53.33	55.33	26.67		44	29.33	56.67		42	35.33	52
G5	53.33	76	26.67		56.67	69.33	32.67		41.33	33.33	50		40.67	31.33	53
G6	62.67	56	36		50	61.33	32.67		54	28.67	53.33		56.67	20.67	54.33
G7	56.67	62.67	48		56	53.33	48.67		46.67	32.67	52.67		46.67	32.67	54
G8	62.67	58	48.67		66	52	53.33		50.67	22	52		46.67	37.33	54.33
G9	58.67	56	60.67		62	49.33	58.67		56	33.33	60.67		42.67	50.67	61.33
G10	55.33	63.33	63.33		58	55.33	62		64.67	58	61.33		56.67	62.67	60
G11	66.67	64	62		63.33	66.67	59.33		48	75.33	56.67		49.33	76.67	60
G12	57.33	71.33	58.67		66.67	64.67	76		57.33	78	48.67		55.33	80.67	55.67

## Sheet: Nanos Discrete models data
	Fraction of population with nanos-GD
Generation	Nanos- Cage Trials	Nanos- M1	Nanos- M2	Nanos- M3	Nanos- M4		M3s1	M3s2	M3s3	M3s4		M4s1	M4s2	M4s3	Nanos- M4
1	0.102222	0.177222	0.161337	0.22053	0.312246		0.223124	0.218816	0.214581	0.210418		0.21956	0.272669	0.279739	0.312246
2	0.246667	0.229355	0.205553	0.261648	0.346277		0.265215	0.259294	0.253492	0.247805		0.25289	0.317673	0.313313	0.346277
3	0.415556	0.288881	0.255412	0.304244	0.378668		0.308924	0.301159	0.29357	0.286153		0.286627	0.362935	0.345839	0.378668
4	0.451111	0.354611	0.310132	0.347218	0.408673		0.353113	0.343337	0.333803	0.32465		0.340691	0.407071	0.382753	0.408673
5	0.524444	0.424511	0.36844	0.41426	0.435743		0.421652	0.409394	0.397444	0.385798		0.397392	0.448804	0.429465	0.435743
6	0.497778	0.495823	0.42863	0.48091	0.471937		0.489949	0.474959	0.460348	0.446111		0.452965	0.497443	0.47337	0.471937
7	0.542222	0.598069	0.516358	0.543674	0.506127		0.554232	0.536718	0.519625	0.502956		0.505341	0.551341	0.513215	0.506127
8	0.567778	0.694825	0.60533	0.600065	0.535478		0.611906	0.592255	0.573029	0.554243		0.552879	0.598907	0.548168	0.535478
9	0.575556	0.778194	0.687558	0.648612	0.559764		0.661439	0.640135	0.619217	0.598718		0.608739	0.639183	0.580835	0.559764
10	0.595556	0.844028	0.758675	0.705356	0.579149		0.718833	0.696422	0.674289	0.652488		0.662443	0.672064	0.61985	0.579149
11	0.636667	0.893598	0.816393	0.752463	0.602524		0.766295	0.743257	0.720339	0.697626		0.706318	0.705499	0.651506	0.602524
12	0.657778	0.940253	0.87568	0.788085	0.621776		0.801955	0.778816	0.755624	0.732493		0.740721	0.736619	0.676145	0.621776
13	0.657778	0.967447	0.919381	0.814177	0.635365		0.827904	0.804968	0.781814	0.758584		0.766883	0.759548	0.694588	0.635365
14	0.741111	0.982098	0.947468	0.834717	0.644099		0.848117	0.825696	0.802914	0.779928		0.795312	0.775855	0.711622	0.644099
15	0.831111	0.989726	0.964723	0.854549	0.651389		0.867524	0.84578	0.823522	0.800924		0.816367	0.787107	0.727632	0.651389
16	0.818889	0.995245	0.976147	0.867819	0.657814		0.880416	0.859277	0.837514	0.815309		0.830818	0.800129	0.737961	0.657814
	Fraction of non-GD target alleles at the target locus with GDBI
Generation	Nanos- Cage Trials	Nanos- M1	Nanos- M2	Nanos- M3	Nanos- M4		M3s1 GDBI	M3s2 GDBI	M3s3 GDBI	M3s4 GDBI		M4s1 GDBI	M4s2 GDBI	M4s3 GDBI	Nanos- M4
1	0.020239	0	0.005037	0.070394	0.192013		0.066082	0.073225	0.080158	0.086885		0.078285	0.117491	0.14029	0.192013
2	0.04326	0	0.00707	0.089777	0.223012		0.084471	0.093247	0.101691	0.109817		0.095827	0.144985	0.164633	0.223012
3	0.153177	0	0.009531	0.111335	0.255317		0.105013	0.11545	0.125402	0.134892		0.114653	0.175292	0.190075	0.255317
4	0.132504	0	0.012461	0.134814	0.288231		0.12749	0.139558	0.150953	0.161715		0.141747	0.20791	0.216115	0.288231
5	0.39891	0	0.015903	0.169234	0.321		0.160533	0.174841	0.18821	0.200707		0.17685	0.242143	0.257012	0.321
6	0.304138	0	0.019893	0.21283	0.359445		0.202603	0.219376	0.234845	0.249122		0.21576	0.279703	0.300611	0.359445
7	0.36282	0	0.026711	0.261082	0.408107		0.249492	0.268449	0.285689	0.301388		0.25765	0.334013	0.345584	0.408107
8	0.503448	0	0.035461	0.312633	0.456194		0.299962	0.320625	0.339146	0.355776		0.301375	0.390596	0.390579	0.456194
9	0.635818	0	0.046497	0.365671	0.502274		0.352294	0.374045	0.393257	0.410267		0.352244	0.447293	0.434236	0.502274
10	0.341126	0	0.06029	0.430068	0.545176		0.416339	0.438593	0.457935	0.474799		0.419214	0.501888	0.490663	0.545176
11	0.682792	0	0.077234	0.506854	0.585722		0.493281	0.515203	0.533919	0.549964		0.48653	0.553437	0.55088	0.585722
12	0.748682	0	0.103924	0.580274	0.639279		0.567536	0.58804	0.605252	0.619775		0.550934	0.622619	0.606726	0.639279

## Sheet: Zpg Discrete models data
	Fraction of population with zpg-GD
Generation	Zpg- Cage Trials	Zpg- M1	Zpg- M2	Zpg- M3	Zpg- M4		M3s1	M3s2	M3s3	Zpg- newM3s3
1	0.175556	0.23916	0.250854	0.29274	0.330503		0.281475	0.29274	0.301124	0.353158
2	0.245556	0.267747	0.277687	0.314489	0.355056		0.305189	0.314489	0.325026	0.377045
3	0.357778	0.297023	0.304882	0.339886	0.3791		0.328633	0.339886	0.353495	0.399894
4	0.424444	0.32672	0.332219	0.370459	0.402472		0.355637	0.370459	0.381372	0.421605
5	0.465556	0.356576	0.359497	0.400504	0.425043		0.388495	0.400504	0.408404	0.442132
6	0.44	0.38635	0.390093	0.429735	0.446726		0.420899	0.429735	0.434391	0.46148
7	0.444444	0.419721	0.428123	0.457921	0.469197		0.452528	0.457921	0.459195	0.479701
8	0.442222	0.460659	0.465888	0.484895	0.495871		0.483115	0.484895	0.487505	0.49904
9	0.508889	0.501095	0.502972	0.515139	0.521174		0.512457	0.515139	0.517897	0.522297
10	0.603333	0.540541	0.539013	0.547991	0.545007		0.544771	0.547991	0.546355	0.543722
11	0.615556	0.578579	0.573712	0.578774	0.567323		0.580273	0.578774	0.57277	0.563375
12	0.637778	0.614873	0.610557	0.60735	0.588127		0.61354	0.60735	0.597118	0.585662
13	0.687778	0.653293	0.651859	0.633678	0.607464		0.6444	0.633678	0.619448	0.607056
14	0.676667	0.695274	0.690428	0.657796	0.625414		0.672785	0.657796	0.643861	0.626196
15	0.66	0.733856	0.725984	0.683541	0.642079		0.698725	0.683541	0.667776	0.643248
16	0.718333	0.768817	0.758392	0.70905	0.657577		0.72573	0.70905	0.689109	0.658406
	Fraction of non-GD target alleles at the target locus with GDBI
Generation	Zpg- Cage Trials	Zpg- M1	Zpg- M2	Zpg- M3	Zpg- M4		M3	M3s1	M3s2	Zpg- M3s3
1	0.013722	0	0.004069	0.089882	0.131217		0.057642	0.089882	0.124562	0.216998
2	0.025236	0	0.004644	0.099252	0.145077		0.064396	0.099252	0.137007	0.238236
3	0.081727	0	0.005255	0.10952	0.159414		0.071392	0.10952	0.153937	0.259628
4	0.102423	0	0.0059	0.123624	0.174148		0.079058	0.123624	0.171529	0.281015
5	0.193972	0	0.006578	0.13842	0.1892		0.089688	0.13842	0.189649	0.30227
6	0.130485	0	0.007388	0.153812	0.204499		0.100956	0.153812	0.208165	0.323301
7	0.164249	0	0.008448	0.169704	0.219984		0.112808	0.169704	0.226949	0.344057
8	0.121236	0	0.009597	0.185999	0.240649		0.125188	0.185999	0.247594	0.364535
9	0.239406	0	0.010837	0.203915	0.26205		0.138037	0.203915	0.273594	0.39141
10	0.219038	0	0.012169	0.22683	0.283806		0.152205	0.22683	0.300059	0.419672
11	0.286716	0	0.013597	0.250478	0.305788		0.170633	0.250478	0.326753	0.447261
12	0.230547	0	0.015306	0.27467	0.327885		0.189965	0.27467	0.353462	0.476722

## Sheet: Nanos stochastic model out sum
Upper, Lower: of the 90% CI, from 500 simulations run		nanosM3s4 1:9 male release				nanosM3s4 1:1 male release				nanosM3s4 repeated 1:9 releases				nanosM4s2 1:9 male release				nanosM4s2 1:1 male release				nanosM4s2 repeated 1:9 releases				nanosM4s3 1:9 male release				nanosM4s3 1:1 male release				nanosM4s3 repeated 1:9 male releases
Time (Days)		Median	Upper	Lower		Median	Upper	Lower		Median	Upper	Lower		Median	Upper	Lower		Median	Upper	Lower		Median	Upper	Lower		Median	Upper	Lower		Median	Upper	Lower		Median	Upper	Lower
0		0	0	0		0	0	0		0	0	0		0	0	0		0	0	0		0	0	0		0	0	0		0	0	0		0	0	0
1		0.04811	0.102	0		0.24343	0.50302	0		0.04861	0.102	0		0.0487	0.10219	0		0.24462	0.50302	0		0.04828	0.10182	0		0.04819	0.102	0		0.24438	0.50352	0		0.04819	0.102	0
2		0.041	0.09611	0		0.22977	0.48096	0		0.04029	0.09618	0		0.04116	0.09615	0		0.23069	0.48181	0		0.03894	0.0948	0		0.04018	0.09586	0		0.22925	0.48235	0		0.04011	0.09611	0
3		0.03423	0.09026	0		0.21483	0.4599	0		0.03445	0.08912	0		0.03327	0.08938	0		0.21228	0.46027	0		0.03375	0.08828	0		0.03544	0.08938	0		0.21546	0.46	0		0.03515	0.08954	0
4		0.03048	0.08268	0		0.2008	0.43784	0		0.07438	0.16923	0		0.02907	0.08227	0		0.20022	0.43785	0		0.07327	0.16925	0		0.03188	0.08287	0		0.20068	0.43822	0		0.07508	0.16943	0
5		0.02736	0.07723	0		0.18622	0.41507	0		0.06486	0.15789	0		0.02762	0.07529	0		0.18757	0.41542	0		0.06778	0.15763	0		0.02762	0.07707	0		0.18596	0.41579	0		0.06529	0.15728	0
6		0.02422	0.0718	0		0.17429	0.39438	0		0.05923	0.14666	0		0.02422	0.07019	0		0.1769	0.39415	0		0.05844	0.14646	0		0.02418	0.07116	0		0.17555	0.39317	0		0.05906	0.14639	0
7		0.0181	0.06616	0		0.16167	0.37383	0		0.05018	0.13595	0		0.01927	0.06558	0		0.16375	0.37285	0		0.05277	0.13564	0		0.02063	0.06615	0		0.16604	0.37179	0		0.05172	0.13632	0
8		0.01779	0.06153	0		0.15172	0.35168	0		0.08669	0.20517	0		0.01737	0.06076	0		0.15547	0.35252	0		0.08824	0.20475	0		0.01751	0.06038	0		0.15351	0.35224	0		0.08716	0.20701	0
9		0.01328	0.05619	0		0.14192	0.33115	0		0.0787	0.19138	0		0.01485	0.05677	0		0.14248	0.33194	0		0.07305	0.19187	0		0.01476	0.05661	0		0.13956	0.33007	0		0.07788	0.19107	0
10		0.01165	0.05162	0		0.1308	0.31326	0		0.07076	0.17934	0		0.01273	0.05189	0		0.13165	0.31215	0		0.06845	0.1782	0		0.01362	0.05178	0		0.13439	0.31	0		0.07305	0.178	0
11		0.00936	0.04732	0		0.12355	0.29191	0		0.06443	0.16529	0		0.0103	0.04778	0		0.1174	0.29361	0		0.06344	0.16438	0		0.01297	0.04668	0		0.12393	0.2896	0		0.06661	0.16582	0
12		0.00576	0.04417	0		0.11353	0.2732	0		0.09647	0.22791	0		0.01034	0.04405	0		0.1108	0.27475	0		0.09784	0.22713	0		0.01116	0.04364	0		0.11448	0.27064	0		0.09878	0.22846	0
13		0.00585	0.04132	0		0.10404	0.25487	0		0.08819	0.21334	0		0.00839	0.04059	0		0.10238	0.25678	0		0.08851	0.2127	0		0.0099	0.04007	0		0.10414	0.25515	0		0.08782	0.21155	0
14		0.01213	0.03831	0		0.10256	0.24123	0.00195		0.08426	0.19901	0		0.01028	0.03874	0		0.10297	0.24386	0.00191		0.08395	0.1993	0		0.01052	0.03727	0		0.10396	0.24138	0.0019		0.08449	0.19768	0
15		0.01498	0.03733	0		0.10137	0.23014	0.00598		0.07928	0.18647	0		0.00938	0.03729	0		0.10112	0.23327	0.00604		0.07896	0.18626	0		0.01262	0.0365	0		0.10897	0.23211	0.00611		0.07591	0.18543	0
16		0.01508	0.03627	0.00196		0.11074	0.22302	0.01378		0.10694	0.24764	0.00185		0.01426	0.03629	0.00186		0.10395	0.22555	0.01349		0.11192	0.24579	0.00018		0.0141	0.03636	0.00188		0.10711	0.22532	0.01354		0.11068	0.24499	0.00189
17		0.01673	0.03633	0.00379		0.11203	0.21956	0.0244		0.10381	0.23365	0.00378		0.01577	0.03625	0.00208		0.10545	0.21956	0.02291		0.108	0.2327	0.00219		0.01556	0.0357	0.00205		0.11138	0.2198	0.0227		0.10731	0.23112	0.00219
18		0.01796	0.03723	0.00429		0.11442	0.21783	0.03443		0.10198	0.22145	0.00607		0.0166	0.03611	0.00403		0.11934	0.21796	0.03266		0.102	0.21809	0.00575		0.01685	0.03605	0.00392		0.11757	0.21616	0.03202		0.10394	0.21732	0.00572
19		0.01902	0.03789	0.00611		0.12435	0.21487	0.04637		0.09934	0.21005	0.00985		0.0182	0.03587	0.00586		0.12385	0.21571	0.04415		0.10292	0.20898	0.0081		0.01873	0.03672	0.00589		0.11891	0.21449	0.04369		0.10299	0.20663	0.00802
20		0.02061	0.03822	0.00823		0.13221	0.21723	0.0593		0.13043	0.26855	0.01308		0.02028	0.03709	0.00785		0.12898	0.21686	0.0558		0.13241	0.26644	0.01194		0.02009	0.03688	0.0077		0.12492	0.21086	0.05391		0.13154	0.26562	0.0117
21		0.02326	0.03909	0.01029		0.138	0.21953	0.07146		0.12808	0.25688	0.01678		0.02197	0.03756	0.00953		0.13571	0.21538	0.06806		0.12975	0.25414	0.01589		0.02125	0.03761	0.00813		0.1296	0.21302	0.065		0.12838	0.25198	0.01585
22		0.02414	0.04032	0.0117		0.14546	0.21954	0.08386		0.11986	0.24486	0.02193		0.02344	0.0386	0.01143		0.14836	0.2169	0.07963		0.12592	0.24348	0.02012		0.02265	0.03857	0.01029		0.14476	0.21371	0.07708		0.12137	0.24212	0.01973
23		0.02529	0.04192	0.01349		0.14919	0.22237	0.09428		0.12401	0.23447	0.02732		0.02467	0.03909	0.0129		0.15923	0.21959	0.0901		0.13083	0.23318	0.0245		0.02386	0.03997	0.01163		0.15232	0.21731	0.08699		0.12167	0.23099	0.02469
24		0.02652	0.04299	0.01447		0.1603	0.22394	0.10449		0.15487	0.29002	0.03157		0.02566	0.04032	0.01372		0.16141	0.2216	0.09816		0.15729	0.28985	0.03025		0.02498	0.04054	0.0127		0.15669	0.22081	0.09713		0.15484	0.28863	0.02837
25		0.02766	0.04366	0.01563		0.16717	0.22812	0.11252		0.15729	0.27902	0.03697		0.02697	0.04107	0.01493		0.17022	0.2251	0.10976		0.15738	0.27688	0.0352		0.02564	0.04103	0.01342		0.1638	0.22046	0.10579		0.14686	0.27692	0.03471
26		0.0292	0.04401	0.01636		0.17448	0.23044	0.1206		0.14648	0.26883	0.04297		0.02695	0.04247	0.0159		0.17157	0.22731	0.12085		0.1594	0.26661	0.04097		0.02725	0.04183	0.01409		0.16771	0.22317	0.11408		0.14146	0.26635	0.04018
27		0.02972	0.04509	0.01668		0.17981	0.23443	0.12779		0.1477	0.25987	0.0476		0.02775	0.04331	0.0167		0.17542	0.22956	0.12732		0.1531	0.25795	0.04546		0.02778	0.0419	0.01545		0.1747	0.2248	0.12318		0.13319	0.25733	0.04596
28		0.03049	0.04516	0.0178		0.18561	0.23592	0.13626		0.17393	0.31325	0.05318		0.02899	0.04488	0.01698		0.18094	0.23281	0.13318		0.19336	0.3125	0.05176		0.02854	0.04346	0.01572		0.17959	0.22411	0.13005		0.16507	0.31333	0.05056
29		0.03141	0.04572	0.01864		0.19216	0.2388	0.14255		0.17777	0.30197	0.05938		0.03056	0.04511	0.01783		0.18482	0.23606	0.14174		0.18947	0.3032	0.05581		0.02953	0.04388	0.01645		0.18509	0.22851	0.13998		0.16662	0.30265	0.05625
30		0.03173	0.04687	0.01975		0.19586	0.24228	0.15118		0.18493	0.29192	0.06538		0.03106	0.0457	0.01887		0.18836	0.23892	0.14706		0.18438	0.29324	0.062		0.03006	0.04386	0.01748		0.18658	0.23221	0.14572		0.16876	0.29364	0.06103
31		0.03301	0.04661	0.02065		0.20058	0.24592	0.15655		0.18435	0.28443	0.07219		0.03209	0.04721	0.01857		0.19227	0.24143	0.15214		0.17462	0.28429	0.06901		0.03049	0.04518	0.01841		0.19205	0.23293	0.1521		0.16425	0.28406	0.06836
32		0.03385	0.04871	0.02136		0.20498	0.24749	0.16384		0.2193	0.33762	0.07772		0.03226	0.04839	0.0195		0.19613	0.24419	0.15801		0.20457	0.33747	0.07474		0.03101	0.04573	0.0186		0.1964	0.23672	0.15754		0.19861	0.33485	0.07409
33		0.03441	0.0493	0.02245		0.20871	0.24995	0.17051		0.21441	0.32755	0.08456		0.03275	0.0477	0.01965		0.20122	0.24279	0.16213		0.20336	0.32576	0.08333		0.03163	0.04771	0.01938		0.2	0.23702	0.162		0.19772	0.3255	0.0812
34		0.03542	0.05134	0.02189		0.21511	0.2541	0.1766		0.21132	0.31816	0.09129		0.03354	0.04948	0.02005		0.20562	0.24634	0.16875		0.20451	0.31613	0.08891		0.03185	0.04811	0.02016		0.20351	0.23995	0.16731		0.19996	0.31602	0.08654
35		0.03596	0.05333	0.02326		0.21869	0.25677	0.18451		0.21132	0.31024	0.09859		0.03438	0.05042	0.02015		0.21048	0.2495	0.17428		0.20054	0.3086	0.09468		0.03257	0.04789	0.02002		0.20954	0.24447	0.17121		0.20017	0.30693	0.09302
36		0.03657	0.05373	0.02397		0.2239	0.25991	0.18956		0.2478	0.36251	0.1054		0.03492	0.05113	0.02137		0.21471	0.25145	0.17781		0.24101	0.36024	0.10208		0.0326	0.04838	0.02084		0.21155	0.2494	0.17539		0.23254	0.35822	0.09984
37		0.03733	0.05325	0.02469		0.22806	0.26296	0.1935		0.24185	0.3529	0.11353		0.03598	0.05191	0.02032		0.21984	0.255	0.18204		0.24417	0.35082	0.10881		0.03304	0.04917	0.02057		0.21407	0.25257	0.17818		0.2301	0.34932	0.10436
38		0.03785	0.05498	0.0251		0.23239	0.26871	0.1984		0.23996	0.34507	0.12011		0.03668	0.05243	0.0222		0.22266	0.25665	0.18461		0.23433	0.34201	0.11569		0.03357	0.0507	0.0217		0.21654	0.25327	0.18331		0.22116	0.34007	0.11201
39		0.03878	0.05588	0.02608		0.23727	0.27254	0.20229		0.24384	0.33724	0.12936		0.03742	0.05355	0.02228		0.22575	0.25805	0.19061		0.23573	0.3338	0.12355		0.03462	0.05162	0.02189		0.22108	0.25562	0.18406		0.21998	0.33378	0.11772
40		0.03908	0.05676	0.02628		0.24189	0.2763	0.20602		0.2387	0.33054	0.13547		0.03753	0.05291	0.02328		0.23078	0.26059	0.19339		0.2403	0.32957	0.12827		0.03438	0.05137	0.02189		0.22285	0.26068	0.18891		0.22415	0.32457	0.12555
41		0.03992	0.05746	0.02705		0.24415	0.28147	0.20952		0.23559	0.326	0.14121		0.03808	0.05479	0.02373		0.23447	0.26424	0.19651		0.23948	0.32316	0.13611		0.03551	0.05349	0.02219		0.22574	0.26559	0.19248		0.22944	0.32151	0.13206
42		0.04035	0.05904	0.02715		0.24751	0.28481	0.21303		0.25391	0.32264	0.1496		0.03895	0.05521	0.02537		0.23719	0.27156	0.19713		0.2455	0.31849	0.14125		0.03644	0.0541	0.02283		0.2275	0.26929	0.19542		0.22833	0.31817	0.13997
43		0.04058	0.05997	0.02769		0.25156	0.28972	0.21628		0.25281	0.3207	0.15802		0.04	0.05603	0.02602		0.23958	0.27623	0.19966		0.24031	0.31482	0.15203		0.03726	0.05439	0.02326		0.23242	0.27251	0.1971		0.22801	0.3127	0.1481
44		0.0413	0.05869	0.02736		0.25557	0.29402	0.21829		0.24831	0.31852	0.16562		0.03996	0.0578	0.02601		0.24421	0.27822	0.20566		0.23139	0.31321	0.15905		0.03708	0.05529	0.02356		0.23573	0.27397	0.20004		0.2359	0.30909	0.15453
45		0.04142	0.05993	0.02769		0.25794	0.29566	0.21931		0.24864	0.31724	0.17249		0.04065	0.05867	0.02579		0.24641	0.28214	0.20962		0.23819	0.31073	0.16507		0.03726	0.05507	0.02415		0.23941	0.27777	0.20176		0.2345	0.30681	0.16151
46		0.0423	0.06113	0.02823		0.26112	0.29953	0.22798		0.25437	0.31932	0.18225		0.04133	0.05959	0.02642		0.24848	0.28431	0.212		0.24191	0.30908	0.17347		0.03828	0.05576	0.02406		0.24174	0.27881	0.20455		0.24032	0.3058	0.17023
47		0.04329	0.06144	0.0289		0.26432	0.30293	0.22952		0.25854	0.31789	0.18898		0.04221	0.06053	0.02575		0.25024	0.29021	0.2151		0.24787	0.30671	0.18166		0.03846	0.05596	0.02445		0.24498	0.28297	0.20648		0.24457	0.30676	0.17771
48		0.04426	0.0631	0.02895		0.26837	0.30707	0.22961		0.26115	0.31776	0.19552		0.04225	0.06013	0.02538		0.25305	0.29402	0.21597		0.24921	0.30679	0.18915		0.03937	0.05556	0.02439		0.24745	0.28568	0.20913		0.24784	0.30466	0.18135
49		0.0444	0.06324	0.02947		0.27098	0.30876	0.23498		0.26649	0.32235	0.20572		0.04339	0.06061	0.02586		0.25681	0.29693	0.21956		0.25362	0.30708	0.19496		0.03946	0.05629	0.02444		0.24854	0.28868	0.21207		0.24856	0.30577	0.18728
50		0.04563	0.06501	0.02989		0.2738	0.31294	0.23533		0.27068	0.32399	0.21097		0.04329	0.06236	0.02565		0.2599	0.29913	0.21982		0.25922	0.30834	0.20091		0.0395	0.05795	0.0249		0.2515	0.29069	0.21518		0.25125	0.30655	0.19617
51		0.0463	0.06451	0.0296		0.27756	0.31683	0.23943		0.27442	0.32394	0.21881		0.04324	0.06262	0.02612		0.26357	0.30056	0.2213		0.26051	0.3112	0.20816		0.04052	0.05903	0.02539		0.25528	0.29301	0.22017		0.25425	0.30835	0.20332
52		0.04661	0.06425	0.03011		0.27921	0.31843	0.2432		0.27893	0.32689	0.22858		0.04356	0.06273	0.02668		0.26479	0.30474	0.22521		0.26603	0.31352	0.21631		0.04109	0.05907	0.02613		0.25569	0.29482	0.21906		0.25877	0.31172	0.21189
53		0.04709	0.06404	0.03103		0.28252	0.32108	0.24606		0.28414	0.33151	0.23568		0.04361	0.06445	0.02778		0.2678	0.30344	0.22793		0.27155	0.31607	0.2232		0.04077	0.06002	0.02676		0.2575	0.29756	0.22206		0.26364	0.31356	0.21611
54		0.04668	0.06599	0.03158		0.28499	0.32525	0.24897		0.29035	0.33451	0.24106		0.04374	0.06503	0.02796		0.27024	0.3069	0.22845		0.27616	0.31936	0.23016		0.04162	0.06161	0.0263		0.25908	0.3	0.22153		0.26825	0.3172	0.22311
55		0.04803	0.06651	0.03107		0.28724	0.33049	0.25247		0.29375	0.33831	0.24536		0.04413	0.0655	0.02851		0.27282	0.30766	0.23067		0.28011	0.32218	0.23648		0.0415	0.06178	0.02659		0.26151	0.30111	0.22496		0.27273	0.32035	0.22947
56		0.04873	0.06866	0.03186		0.29089	0.33203	0.25165		0.29868	0.33891	0.25591		0.04531	0.06458	0.02876		0.27485	0.30961	0.23208		0.28471	0.32464	0.24146		0.04245	0.06355	0.02601		0.262	0.30303	0.22344		0.27842	0.32469	0.23493
57		0.04882	0.06964	0.03095		0.29178	0.33598	0.25378		0.30253	0.34255	0.26273		0.04574	0.06603	0.02852		0.27838	0.31506	0.23434		0.28723	0.32808	0.24787		0.04297	0.06236	0.02671		0.26569	0.30521	0.22617		0.2827	0.32876	0.23988
58		0.0499	0.07012	0.03266		0.29337	0.33746	0.25461		0.30816	0.3465	0.2677		0.04701	0.06609	0.02857		0.27886	0.31613	0.23623		0.29082	0.33327	0.25149		0.0441	0.0636	0.02705		0.26829	0.30779	0.22839		0.28743	0.32918	0.24667
59		0.05001	0.07087	0.03182		0.29495	0.34067	0.25831		0.31206	0.35247	0.27348		0.04743	0.06814	0.0289		0.2821	0.32025	0.23616		0.29668	0.33646	0.25474		0.04374	0.06457	0.02762		0.27038	0.30882	0.23142		0.29109	0.33391	0.25057
60		0.05097	0.07234	0.03202		0.29909	0.34452	0.26042		0.31625	0.3583	0.27594		0.0472	0.06887	0.02936		0.28474	0.32339	0.23911		0.30038	0.33939	0.25944		0.04523	0.06571	0.02719		0.27119	0.31273	0.23281		0.29487	0.33747	0.25504
61		0.05118	0.07286	0.03405		0.30228	0.34838	0.26125		0.31942	0.361	0.28117		0.04733	0.06909	0.02958		0.28722	0.3277	0.24202		0.3055	0.34528	0.26788		0.04527	0.06624	0.02703		0.27339	0.31553	0.23364		0.29958	0.33985	0.25981
62		0.05202	0.07336	0.03269		0.30462	0.34977	0.26415		0.32315	0.36475	0.28353		0.04762	0.06886	0.02928		0.28745	0.32924	0.24363		0.3073	0.34916	0.26907		0.04476	0.06637	0.02784		0.27651	0.31931	0.23816		0.30309	0.34379	0.26202
63		0.05236	0.07429	0.03365		0.30707	0.35172	0.26489		0.32806	0.36851	0.28836		0.048	0.07126	0.02871		0.28812	0.33192	0.24416		0.31144	0.35247	0.27406		0.04536	0.06578	0.02868		0.27862	0.3208	0.23506		0.30544	0.34781	0.26337
64		0.05273	0.07488	0.03479		0.31152	0.35426	0.26653		0.33333	0.37249	0.29218		0.04885	0.07183	0.02919		0.29199	0.33596	0.2464		0.31359	0.35742	0.27749		0.04637	0.06798	0.02858		0.27996	0.32256	0.23717		0.30793	0.34976	0.27186
65		0.05315	0.07556	0.03384		0.3125	0.36095	0.26687		0.33603	0.37547	0.29612		0.04976	0.07185	0.02955		0.29258	0.33797	0.24961		0.31741	0.36031	0.28161		0.04703	0.06903	0.02715		0.28041	0.32414	0.24011		0.31073	0.35365	0.27528
66		0.05395	0.07624	0.03517		0.31415	0.36044	0.27027		0.33923	0.38172	0.30104		0.04975	0.0721	0.03013		0.29741	0.33931	0.25248		0.32004	0.35942	0.28723		0.04663	0.06938	0.0279		0.28316	0.32394	0.23877		0.3144	0.35696	0.27886
67		0.05449	0.07703	0.03521		0.31787	0.36452	0.27459		0.34434	0.38105	0.30478		0.0501	0.07287	0.03096		0.3	0.34466	0.25647		0.32495	0.36519	0.28779		0.04694	0.07024	0.0275		0.28352	0.32555	0.24313		0.31544	0.36264	0.28138
68		0.05488	0.07771	0.03537		0.31906	0.36526	0.27659		0.34774	0.38746	0.30833		0.05	0.0755	0.03199		0.30237	0.34713	0.25678		0.32859	0.36531	0.29152		0.04675	0.07007	0.029		0.2869	0.32911	0.24675		0.31809	0.36264	0.28242
69		0.05592	0.07933	0.03619		0.32102	0.36862	0.27822		0.3506	0.39058	0.31195		0.05117	0.07507	0.03178		0.30484	0.34772	0.25674		0.33265	0.36873	0.29489		0.04757	0.07028	0.02888		0.28896	0.33179	0.24699		0.32062	0.36608	0.28401
70		0.05657	0.07924	0.03663		0.32392	0.37283	0.28351		0.35529	0.39684	0.31769		0.05146	0.07574	0.03279		0.30601	0.35307	0.25883		0.33648	0.3736	0.29677		0.04723	0.0714	0.02891		0.29082	0.3354	0.24899		0.32459	0.37035	0.28681
71		0.0564	0.07989	0.03669		0.32759	0.3751	0.28518		0.3577	0.39919	0.3194		0.05165	0.07673	0.03178		0.31064	0.354	0.26093		0.34044	0.37632	0.29772		0.04771	0.07085	0.0291		0.29357	0.33536	0.25		0.32827	0.37139	0.28915
72		0.05697	0.08022	0.03656		0.33127	0.37965	0.28692		0.36187	0.40319	0.32263		0.05215	0.07899	0.03209		0.311	0.35482	0.26221		0.34384	0.38031	0.30153		0.04771	0.07141	0.02905		0.29448	0.33772	0.25108		0.33049	0.37475	0.2909
73		0.05734	0.0821	0.03718		0.33269	0.38532	0.2916		0.36566	0.4081	0.32438		0.05279	0.08021	0.03194		0.31428	0.35637	0.26082		0.3458	0.38207	0.29998		0.0484	0.07394	0.029		0.29689	0.33884	0.25426		0.333	0.37771	0.29294
74		0.05771	0.08263	0.03753		0.33675	0.38462	0.2919		0.37063	0.41016	0.32796		0.05343	0.07957	0.03259		0.31502	0.35918	0.2629		0.34716	0.38493	0.30636		0.04845	0.07268	0.02832		0.2999	0.34198	0.25607		0.33534	0.38007	0.29526
75		0.05901	0.08462	0.03704		0.34062	0.39043	0.293		0.37341	0.41211	0.33087		0.0543	0.07823	0.03193		0.31672	0.36287	0.26493		0.35173	0.38968	0.30954		0.0492	0.07426	0.02863		0.30167	0.34516	0.25493		0.33809	0.38528	0.29796
76		0.06045	0.08485	0.03839		0.34261	0.39004	0.29587		0.37663	0.41721	0.33538		0.05415	0.08158	0.03313		0.31813	0.36814	0.2689		0.35419	0.393	0.31505		0.05015	0.07513	0.02899		0.30498	0.34639	0.25898		0.34139	0.389	0.29943
77		0.06075	0.0861	0.03828		0.34424	0.39468	0.30025		0.38023	0.42137	0.33533		0.05523	0.08297	0.03343		0.32036	0.36842	0.27222		0.35832	0.3976	0.31693		0.05005	0.07551	0.02966		0.30647	0.3521	0.26085		0.34323	0.39424	0.30485
78		0.06204	0.08752	0.03954		0.34619	0.3992	0.30153		0.38388	0.42538	0.34158		0.05595	0.0848	0.03226		0.32258	0.3709	0.27316		0.36085	0.3995	0.32109		0.05	0.07521	0.03007		0.30973	0.35356	0.26363		0.3469	0.39712	0.3034
79		0.06224	0.08924	0.03938		0.34938	0.40117	0.30333		0.38643	0.42886	0.34468		0.05628	0.08431	0.03283		0.32623	0.37417	0.27372		0.36353	0.40289	0.32057		0.0506	0.0756	0.03101		0.30943	0.35771	0.26627		0.34834	0.39867	0.30859
80		0.06374	0.08862	0.04039		0.35132	0.40388	0.30706		0.3896	0.43156	0.346		0.05688	0.08459	0.03266		0.32611	0.37566	0.27927		0.36559	0.40555	0.32436		0.05158	0.07791	0.03084		0.312	0.35909	0.27109		0.35251	0.40124	0.30901
81		0.06269	0.09107	0.04065		0.353	0.40678	0.30669		0.39335	0.43771	0.35067		0.0568	0.08623	0.03241		0.33061	0.37829	0.27824		0.36774	0.40891	0.32479		0.05179	0.07778	0.03194		0.31504	0.36203	0.27038		0.35399	0.40268	0.30821
82		0.06324	0.09089	0.03971		0.35821	0.41	0.30912		0.39562	0.43872	0.35407		0.05737	0.08687	0.03436		0.33267	0.38104	0.28036		0.37075	0.41149	0.32658		0.05264	0.07771	0.03276		0.31733	0.36074	0.26948		0.35806	0.40545	0.311
83		0.06493	0.09261	0.04161		0.36155	0.4116	0.31169		0.3985	0.44333	0.3564		0.05793	0.08793	0.03442		0.33468	0.38245	0.27719		0.37353	0.41431	0.32804		0.05361	0.07929	0.03271		0.3185	0.36778	0.27308		0.36079	0.40855	0.31292
84		0.06413	0.09345	0.04202		0.36327	0.41951	0.31373		0.4012	0.44759	0.36123		0.05837	0.08743	0.03496		0.33602	0.38495	0.28112		0.37591	0.41681	0.33097		0.05401	0.07967	0.03137		0.31964	0.36986	0.27471		0.36164	0.40973	0.31447
85		0.06601	0.09446	0.04269		0.3651	0.41866	0.31464		0.40344	0.45028	0.35935		0.05906	0.089	0.03476		0.34027	0.38983	0.28381		0.37897	0.42123	0.33402		0.05469	0.08253	0.03113		0.32081	0.3699	0.27468		0.36454	0.41342	0.32049
86		0.06458	0.09574	0.04161		0.36801	0.42015	0.31843		0.40789	0.45336	0.36204		0.05854	0.09034	0.03435		0.34246	0.39341	0.28396		0.38095	0.42312	0.34016		0.05446	0.08373	0.03211		0.3232	0.37209	0.27422		0.36504	0.41365	0.32247
87		0.06615	0.0956	0.04129		0.36847	0.42422	0.31978		0.41021	0.45832	0.3661		0.05924	0.09071	0.03503		0.34406	0.39684	0.28721		0.383	0.42684	0.34126		0.05487	0.08428	0.03221		0.32443	0.37317	0.27857		0.37014	0.41683	0.32448
88		0.06706	0.09677	0.04213		0.37154	0.42937	0.32287		0.41523	0.46299	0.36948		0.06039	0.09144	0.03594		0.34659	0.39792	0.28692		0.38613	0.43219	0.34252		0.05556	0.08395	0.0326		0.32582	0.37647	0.28209		0.3732	0.41982	0.32562
89		0.0691	0.09767	0.04255		0.3746	0.42906	0.32423		0.41946	0.46621	0.37325		0.05988	0.08963	0.03655		0.34919	0.40115	0.28863		0.38978	0.43242	0.34438		0.05505	0.08433	0.03259		0.32617	0.38253	0.28147		0.37573	0.4238	0.32805
90		0.06952	0.10039	0.04365		0.37811	0.43343	0.32668		0.42177	0.47071	0.37551		0.06054	0.09068	0.03684		0.35111	0.4046	0.29189		0.39198	0.43574	0.3485		0.05632	0.08473	0.03388		0.32853	0.38351	0.28235		0.37815	0.42694	0.33003
91		0.06979	0.09976	0.04331		0.38027	0.43532	0.32883		0.4236	0.47528	0.37832		0.06144	0.09402	0.03608		0.35127	0.40354	0.29414		0.39646	0.43613	0.35206		0.05539	0.08416	0.03342		0.33058	0.38866	0.28309		0.379	0.42825	0.33126
92		0.07075	0.10291	0.04303		0.382	0.43881	0.33018		0.42645	0.47717	0.38003		0.06211	0.09483	0.03709		0.35332	0.4039	0.29711		0.39918	0.43953	0.3529		0.05658	0.08545	0.03348		0.33267	0.3828	0.28631		0.38077	0.43608	0.33402
93		0.07129	0.10377	0.04342		0.38645	0.44019	0.33527		0.42898	0.47834	0.38078		0.06232	0.09493	0.0381		0.35573	0.40907	0.29897		0.39898	0.4453	0.3546		0.05655	0.08484	0.03356		0.33367	0.38578	0.28296		0.38446	0.43525	0.33493
94		0.07249	0.10523	0.04322		0.38906	0.44531	0.33687		0.43168	0.47959	0.38226		0.0625	0.09568	0.03793		0.35844	0.41058	0.30338		0.40184	0.44575	0.35815		0.05657	0.08582	0.03411		0.33439	0.38779	0.2863		0.38486	0.43656	0.33874
95		0.07262	0.10502	0.04394		0.39076	0.44984	0.34009		0.43376	0.48268	0.38332		0.06275	0.09516	0.03779		0.36073	0.41532	0.30385		0.40506	0.44895	0.35943		0.057	0.0864	0.03435		0.3357	0.38887	0.28956		0.38661	0.44307	0.33923
96		0.07404	0.10748	0.04409		0.39321	0.4506	0.3425		0.4391	0.48564	0.39053		0.06413	0.09654	0.03725		0.36229	0.41859	0.30664		0.40598	0.44985	0.36127		0.05801	0.08792	0.03615		0.33919	0.39601	0.29084		0.38925	0.44422	0.34345
97		0.07378	0.10682	0.04537		0.39748	0.45592	0.34492		0.44091	0.49055	0.39603		0.06409	0.09911	0.03756		0.36401	0.42137	0.30577		0.40824	0.45224	0.36317		0.0587	0.08851	0.03495		0.34145	0.39352	0.29315		0.3909	0.44782	0.34555
98		0.07563	0.1074	0.04487		0.39854	0.45766	0.35012		0.44433	0.49268	0.39844		0.06468	0.1002	0.03862		0.36622	0.42391	0.30712		0.41136	0.45587	0.36654		0.05859	0.08963	0.03659		0.34203	0.39634	0.2952		0.39275	0.45011	0.34641
99		0.07612	0.10724	0.04653		0.40077	0.45979	0.3522		0.44692	0.49696	0.40193		0.06452	0.09858	0.03842		0.36918	0.42588	0.30822		0.41361	0.45859	0.36791		0.06023	0.09089	0.03572		0.34672	0.39996	0.29626		0.39363	0.45463	0.34752
100		0.0776	0.10739	0.04739		0.40359	0.46184	0.35259		0.45128	0.49806	0.40162		0.06575	0.10285	0.03935		0.37123	0.42992	0.3124		0.41741	0.46124	0.3723		0.06116	0.09121	0.03559		0.34853	0.40483	0.29797		0.39746	0.45739	0.35031
101		0.07764	0.10864	0.04697		0.4067	0.46538	0.35688		0.45313	0.50386	0.40605		0.06556	0.10141	0.03993		0.37345	0.43395	0.31761		0.42111	0.46362	0.3724		0.06238	0.09066	0.03545		0.35021	0.40629	0.29868		0.40105	0.45824	0.35122
102		0.07819	0.11023	0.04767		0.40723	0.46624	0.35578		0.4567	0.50495	0.40786		0.06625	0.10255	0.03914		0.37501	0.43882	0.32065		0.42471	0.46883	0.37428		0.06173	0.09123	0.03666		0.3524	0.41071	0.30188		0.40496	0.45808	0.35162
103		0.07892	0.11192	0.04932		0.4112	0.4684	0.35993		0.46022	0.50841	0.41012		0.06717	0.10325	0.0388		0.37835	0.44033	0.32269		0.42707	0.47339	0.37601		0.06159	0.09089	0.03651		0.35444	0.41063	0.30421		0.40464	0.46302	0.35464
104		0.07992	0.11239	0.04948		0.4136	0.47026	0.36172		0.46361	0.51115	0.41401		0.0672	0.10603	0.03993		0.38086	0.44369	0.32683		0.42769	0.47703	0.37652		0.06183	0.09372	0.0351		0.35839	0.41185	0.30747		0.40733	0.46608	0.35717
105		0.08041	0.11286	0.05031		0.41746	0.47386	0.36531		0.46648	0.51607	0.41371		0.06839	0.10553	0.03954		0.38356	0.44249	0.32713		0.43052	0.47816	0.37965		0.06244	0.09402	0.036		0.36	0.41167	0.30868		0.41003	0.46771	0.356
106		0.08103	0.11329	0.05025		0.42131	0.48115	0.36492		0.47053	0.51662	0.41982		0.06867	0.10503	0.04016		0.38525	0.44627	0.3271		0.43307	0.48305	0.38272		0.06285	0.09496	0.03622		0.36177	0.41327	0.30959		0.41076	0.46883	0.36019
107		0.08127	0.11494	0.04953		0.42311	0.48315	0.3658		0.47242	0.52373	0.42077		0.06988	0.10736	0.041		0.38585	0.44771	0.32792		0.434	0.48351	0.38335		0.06327	0.09355	0.03657		0.36462	0.41933	0.31031		0.4122	0.47076	0.36272
108		0.08254	0.11763	0.04911		0.42386	0.48707	0.3699		0.47692	0.52505	0.42205		0.07078	0.10837	0.04137		0.38889	0.44798	0.3288		0.43642	0.4853	0.38745		0.06429	0.09512	0.03704		0.36469	0.424	0.31334		0.4164	0.4718	0.36593
109		0.0835	0.11728	0.04991		0.4272	0.49408	0.37092		0.47894	0.52795	0.42419		0.07041	0.10904	0.04247		0.39046	0.45183	0.3292		0.44039	0.49037	0.39121		0.06462	0.0967	0.03815		0.36565	0.42437	0.31585		0.41811	0.47608	0.36981
110		0.08418	0.11787	0.05036		0.4313	0.496	0.37397		0.48196	0.52975	0.42828		0.07228	0.10816	0.04034		0.39343	0.45449	0.33268		0.44025	0.49189	0.3944		0.06534	0.09625	0.03848		0.36952	0.42441	0.31519		0.41912	0.48266	0.37045
111		0.085	0.1202	0.04992		0.43288	0.49634	0.37642		0.4846	0.53245	0.43049		0.0717	0.11088	0.0398		0.39535	0.45841	0.33333		0.44314	0.499	0.39762		0.06555	0.09715	0.03763		0.37284	0.42598	0.31883		0.42284	0.48338	0.37209
112		0.08557	0.12147	0.05255		0.43512	0.4999	0.37765		0.48957	0.53585	0.43396		0.07187	0.11189	0.04049		0.39797	0.46089	0.33488		0.44493	0.5	0.39872		0.06569	0.09717	0.03701		0.37721	0.42736	0.31868		0.42559	0.48701	0.37073
113		0.08619	0.12272	0.05355		0.44087	0.50311	0.38166		0.49104	0.53799	0.43419		0.07276	0.1134	0.042		0.39897	0.46315	0.33729		0.44927	0.50296	0.4016		0.06613	0.09844	0.03712		0.37761	0.43152	0.32078		0.42947	0.49029	0.3734
114		0.087	0.12524	0.05256		0.44058	0.50612	0.38561		0.49265	0.53991	0.43844		0.07285	0.11564	0.04142		0.40061	0.46554	0.33773		0.45168	0.5039	0.40012		0.06721	0.10171	0.03652		0.37848	0.43502	0.32679		0.42991	0.4886	0.37595
115		0.08793	0.12648	0.05195		0.44622	0.50891	0.38538		0.49501	0.54565	0.44042		0.07461	0.11729	0.0426		0.40325	0.46874	0.34615		0.45427	0.50519	0.40763		0.06745	0.10022	0.03739		0.37989	0.4384	0.32675		0.43206	0.49312	0.37798
116		0.08671	0.12525	0.05236		0.4472	0.51054	0.39131		0.49954	0.54716	0.44101		0.07478	0.11575	0.04312		0.40594	0.47242	0.34671		0.45684	0.5068	0.40887		0.06721	0.10268	0.03763		0.38163	0.44209	0.32983		0.43545	0.49593	0.37788
117		0.08818	0.12669	0.05275		0.45076	0.51219	0.39115		0.50109	0.5477	0.44444		0.0758	0.1188	0.04369		0.40834	0.47638	0.34852		0.45996	0.50992	0.40891		0.06687	0.10411	0.03863		0.38494	0.44133	0.32978		0.43756	0.49898	0.3786
118		0.08923	0.12922	0.05264		0.45283	0.51537	0.39794		0.50342	0.55151	0.4456		0.0767	0.11967	0.04424		0.41256	0.47799	0.35066		0.46217	0.51271	0.41112		0.06737	0.10435	0.03963		0.38589	0.44468	0.33264		0.43983	0.50193	0.38169
119		0.08993	0.12927	0.05419		0.4564	0.51929	0.39611		0.50749	0.55422	0.45043		0.0773	0.11954	0.04292		0.41519	0.47895	0.35478		0.46453	0.51744	0.41636		0.06679	0.10352	0.03887		0.38749	0.44558	0.33263		0.44377	0.50299	0.3843
120		0.09036	0.1312	0.05608		0.45804	0.52171	0.39763		0.51021	0.56251	0.45167		0.07595	0.12428	0.04494		0.41735	0.48166	0.3551		0.46612	0.52176	0.41924		0.0675	0.10503	0.0406		0.39004	0.44933	0.33462		0.44803	0.50181	0.38386
121		0.09256	0.13151	0.05673		0.46154	0.52577	0.40295		0.51373	0.56424	0.45332		0.07708	0.12185	0.04531		0.42153	0.48842	0.3533		0.4691	0.52281	0.42203		0.06863	0.1053	0.04066		0.38901	0.45209	0.33597		0.45083	0.50662	0.38789
122		0.09286	0.13276	0.05541		0.46429	0.52786	0.40323		0.51357	0.5676	0.45629		0.07943	0.1265	0.04547		0.42406	0.49137	0.35565		0.47282	0.52408	0.42601		0.06811	0.10684	0.04002		0.39222	0.45167	0.33265		0.45051	0.51036	0.38807
123		0.09402	0.13372	0.05582		0.46764	0.53347	0.4062		0.51651	0.57049	0.45806		0.0804	0.12475	0.04407		0.42475	0.49695	0.3622		0.47704	0.52545	0.42635		0.06907	0.10727	0.04		0.39607	0.45388	0.33626		0.45445	0.51214	0.39401
124		0.09568	0.13594	0.05756		0.46693	0.53375	0.40963		0.52136	0.57527	0.46014		0.08145	0.12674	0.04472		0.43004	0.49764	0.36119		0.48052	0.52917	0.42795		0.06987	0.10844	0.04052		0.39719	0.45958	0.33935		0.45578	0.51012	0.39588
125		0.09548	0.13458	0.05763		0.47333	0.53902	0.41138		0.52242	0.57608	0.46494		0.08229	0.12882	0.04421		0.43154	0.49894	0.36273		0.48312	0.53293	0.43244		0.07042	0.10883	0.03959		0.40097	0.46049	0.3428		0.4557	0.51552	0.39844
126		0.09621	0.13737	0.05826		0.47778	0.54063	0.4141		0.5252	0.57852	0.46738		0.0823	0.12581	0.04415		0.43333	0.50441	0.36896		0.48434	0.53444	0.43828		0.07009	0.10825	0.04089		0.40389	0.463	0.34167		0.45882	0.51596	0.39836
127		0.09757	0.14013	0.05948		0.47913	0.54063	0.4164		0.52981	0.58525	0.46935		0.08249	0.12896	0.04395		0.43516	0.50315	0.37264		0.48872	0.53614	0.43864		0.07221	0.11243	0.04143		0.4076	0.46164	0.34561		0.46096	0.51886	0.40158
128		0.09744	0.14035	0.05988		0.48207	0.54554	0.41911		0.53309	0.58772	0.47321		0.08277	0.12776	0.0434		0.43822	0.5076	0.37241		0.48932	0.53876	0.44094		0.0731	0.11247	0.04064		0.40704	0.46687	0.34968		0.46458	0.52208	0.40542
129		0.09862	0.14246	0.06111		0.48394	0.54894	0.4217		0.5376	0.59012	0.4781		0.08409	0.12923	0.04423		0.44081	0.50793	0.37245		0.49338	0.54134	0.44154		0.07337	0.11223	0.04151		0.41033	0.47031	0.35246		0.46582	0.52536	0.40666
130		0.09903	0.14312	0.06217		0.48848	0.55085	0.42316		0.53776	0.59174	0.47918		0.08452	0.13039	0.04518		0.44388	0.51173	0.37648		0.49466	0.54489	0.44669		0.07439	0.11299	0.04149		0.41195	0.47157	0.3513		0.46951	0.53038	0.4087
131		0.0994	0.14435	0.06154		0.49072	0.55503	0.42803		0.54291	0.59691	0.47973		0.08451	0.13232	0.04629		0.44674	0.51257	0.37776		0.49677	0.5484	0.448		0.07415	0.1128	0.04104		0.4145	0.47256	0.35363		0.47282	0.5323	0.41111
132		0.10129	0.14848	0.06112		0.49418	0.55527	0.4301		0.54526	0.59884	0.48256		0.08486	0.13334	0.0469		0.45098	0.5157	0.38266		0.49902	0.55234	0.44651		0.07619	0.1147	0.04265		0.415	0.47625	0.35865		0.47337	0.53571	0.41046
133		0.10313	0.14778	0.06061		0.4975	0.55846	0.43419		0.54739	0.60224	0.48719		0.08502	0.13399	0.0466		0.45359	0.51818	0.38116		0.50099	0.55467	0.44903		0.07684	0.11764	0.04273		0.41747	0.47973	0.35639		0.47634	0.53656	0.41014
134		0.1049	0.14959	0.06096		0.49897	0.56073	0.43533		0.55118	0.60411	0.49124		0.08657	0.13569	0.04766		0.45254	0.52276	0.38484		0.50208	0.55208	0.45006		0.07599	0.11695	0.04216		0.4175	0.48598	0.35823		0.47727	0.54226	0.41783
135		0.1069	0.14969	0.06171		0.50093	0.56414	0.43694		0.55315	0.60896	0.49587		0.08682	0.13766	0.04734		0.45639	0.52441	0.38807		0.50539	0.55643	0.45225		0.07678	0.11751	0.04355		0.41994	0.48768	0.3616		0.47886	0.54115	0.41755
136		0.10779	0.15036	0.06135		0.50431	0.56671	0.44094		0.55652	0.61133	0.49688		0.08712	0.13809	0.04729		0.45829	0.52758	0.38763		0.50734	0.56044	0.45663		0.07577	0.11849	0.04393		0.42363	0.48897	0.36481		0.48265	0.54327	0.41836
137		0.11068	0.1514	0.06328		0.50797	0.57081	0.44249		0.55876	0.61156	0.49811		0.08713	0.13851	0.04846		0.45985	0.52856	0.39003		0.5116	0.56278	0.45712		0.07629	0.11866	0.04447		0.42783	0.48939	0.36542		0.48484	0.54682	0.42277
138		0.1109	0.15229	0.06523		0.51042	0.57169	0.44113		0.56225	0.61518	0.5038		0.08874	0.14218	0.04811		0.46132	0.53494	0.39483		0.51537	0.565	0.46227		0.07721	0.12108	0.04451		0.42933	0.49554	0.3671		0.48623	0.54761	0.42495
139		0.10978	0.15441	0.06543		0.51387	0.57415	0.44522		0.56615	0.61988	0.50698		0.08803	0.14226	0.04763		0.46429	0.53698	0.39643		0.5176	0.57014	0.46159		0.07805	0.12011	0.04472		0.43163	0.49704	0.37135		0.49006	0.55065	0.42619
140		0.11133	0.15598	0.06603		0.51579	0.57894	0.44664		0.56912	0.62271	0.50693		0.08939	0.14252	0.04859		0.46694	0.53896	0.39703		0.52017	0.57245	0.46632		0.0789	0.12062	0.04274		0.43479	0.49882	0.37197		0.49125	0.55479	0.428
141		0.11144	0.15577	0.06653		0.51847	0.58012	0.44498		0.57101	0.62862	0.50687		0.09063	0.14221	0.04895		0.46922	0.54484	0.39814		0.5242	0.57702	0.46887		0.07927	0.12181	0.04499		0.43353	0.50325	0.37061		0.49156	0.55818	0.42895
142		0.11121	0.15925	0.0675		0.51979	0.58429	0.45231		0.57214	0.62814	0.50854		0.09082	0.14229	0.04969		0.47234	0.54697	0.4034		0.52626	0.5773	0.47076		0.08017	0.12283	0.04419		0.43737	0.50396	0.37174		0.49409	0.55963	0.4339
143		0.11255	0.16087	0.0687		0.52249	0.58784	0.45218		0.57646	0.62854	0.51287		0.09239	0.14371	0.05086		0.47448	0.54969	0.40205		0.52898	0.58052	0.47318		0.08102	0.12455	0.04413		0.43992	0.50447	0.37503		0.496	0.56636	0.43586
144		0.11351	0.1637	0.06917		0.52252	0.59212	0.45492		0.57793	0.63209	0.51504		0.09334	0.14339	0.05013		0.47726	0.5551	0.40911		0.53063	0.58369	0.47548		0.08259	0.12659	0.04576		0.44124	0.50615	0.37637		0.49949	0.56835	0.43887
145		0.11578	0.16452	0.07		0.52687	0.59576	0.45705		0.5813	0.63705	0.51952		0.09219	0.14379	0.04973		0.47737	0.55526	0.41296		0.53333	0.58431	0.47409		0.08187	0.12968	0.04678		0.44076	0.50931	0.37632		0.50316	0.57211	0.4402
146		0.11699	0.16701	0.07037		0.52971	0.59463	0.45946		0.58307	0.63598	0.52133		0.09342	0.14602	0.05165		0.47835	0.55887	0.41359		0.53531	0.59113	0.4798		0.08309	0.13031	0.04794		0.44444	0.51726	0.37981		0.50599	0.57131	0.44158
147		0.11801	0.16764	0.06986		0.53292	0.59782	0.46549		0.58725	0.63952	0.52486		0.09582	0.14728	0.05253		0.48301	0.56222	0.41294		0.5393	0.59147	0.4841		0.08324	0.13218	0.04644		0.44679	0.51455	0.37882		0.50656	0.57303	0.44211
148		0.11794	0.1683	0.07103		0.53643	0.60313	0.46679		0.58994	0.64277	0.52676		0.09719	0.14896	0.05246		0.48551	0.56461	0.41509		0.54026	0.59563	0.48899		0.08459	0.13156	0.04559		0.44767	0.52048	0.38142		0.50972	0.57709	0.44474
149		0.12085	0.1705	0.07098		0.53942	0.60846	0.47163		0.59238	0.64659	0.53409		0.09778	0.15077	0.05265		0.48586	0.56754	0.41967		0.54369	0.59908	0.48892		0.08467	0.12905	0.04604		0.44923	0.52383	0.38566		0.51268	0.57967	0.44819
150		0.12284	0.17261	0.07118		0.54276	0.61114	0.4706		0.59549	0.64801	0.53681		0.09814	0.15092	0.05377		0.48826	0.5692	0.42224		0.54643	0.60354	0.48902		0.08562	0.12907	0.04567		0.4537	0.52763	0.38611		0.51627	0.5818	0.45111
151		0.12384	0.17653	0.0708		0.54646	0.60965	0.47554		0.59738	0.64939	0.54158		0.09761	0.15186	0.05448		0.49141	0.57468	0.42521		0.54688	0.60369	0.491		0.08501	0.13324	0.04685		0.4535	0.52645	0.38831		0.51528	0.58124	0.4528
152		0.12462	0.17682	0.07291		0.5496	0.61311	0.47785		0.59921	0.65522	0.54082		0.09887	0.15374	0.05378		0.49476	0.57294	0.42742		0.55154	0.60795	0.49306		0.08554	0.13388	0.048		0.4575	0.52904	0.39323		0.51971	0.58597	0.45589
153		0.12633	0.17956	0.07432		0.55104	0.61201	0.48154		0.60199	0.65654	0.54466		0.0991	0.15367	0.05454		0.49748	0.57698	0.42487		0.55333	0.61122	0.49544		0.08621	0.13217	0.04886		0.46128	0.52924	0.39585		0.52311	0.58674	0.45782
154		0.12551	0.18027	0.07368		0.55215	0.61829	0.48348		0.60334	0.65753	0.54745		0.09936	0.15472	0.05571		0.4985	0.57808	0.42946		0.55498	0.61098	0.50105		0.08682	0.13395	0.04851		0.4617	0.53443	0.39383		0.52556	0.58964	0.45702
155		0.12705	0.1818	0.07392		0.55659	0.62191	0.489		0.60484	0.66329	0.54951		0.10042	0.15558	0.05467		0.50347	0.58157	0.43426		0.55892	0.61683	0.50217		0.08633	0.13732	0.04853		0.46413	0.53243	0.39677		0.52663	0.59194	0.46059
156		0.12939	0.18372	0.07642		0.55988	0.62897	0.49385		0.60895	0.66404	0.55264		0.10151	0.15637	0.0536		0.50407	0.57994	0.43613		0.56087	0.61771	0.505		0.08663	0.13744	0.0492		0.46687	0.53516	0.40299		0.52889	0.59383	0.46689
157		0.1292	0.18494	0.07667		0.56167	0.62489	0.49096		0.61127	0.66731	0.55321		0.10178	0.16031	0.05622		0.50658	0.5857	0.43677		0.5666	0.61901	0.50604		0.08732	0.13646	0.05079		0.46855	0.53566	0.39967		0.52871	0.59586	0.46802
158		0.12834	0.18644	0.07682		0.56256	0.62545	0.49559		0.61434	0.672	0.55807		0.10288	0.16064	0.05668		0.50765	0.58654	0.43456		0.56871	0.6211	0.50871		0.08809	0.13656	0.04971		0.47158	0.53981	0.4056		0.53263	0.5974	0.4652
159		0.13017	0.18848	0.07911		0.56482	0.62924	0.49913		0.61833	0.67347	0.55839		0.10168	0.16302	0.0567		0.51292	0.58725	0.44127		0.56946	0.62531	0.50848		0.08919	0.13745	0.05021		0.47157	0.53968	0.40052		0.53411	0.60157	0.47031
160		0.13385	0.18808	0.07885		0.56848	0.63182	0.50406		0.62029	0.67881	0.5624		0.10427	0.16271	0.05557		0.51628	0.59024	0.44104		0.57314	0.63055	0.51045		0.08969	0.13934	0.0503		0.4741	0.54394	0.40342		0.5356	0.60591	0.4728
161		0.13259	0.19014	0.07919		0.56942	0.63397	0.50512		0.62149	0.68148	0.56358		0.10438	0.16287	0.05795		0.51761	0.59901	0.44594		0.57537	0.63032	0.51581		0.09074	0.14183	0.05019		0.47684	0.54578	0.40627		0.5383	0.60731	0.47448
162		0.13314	0.18945	0.07913		0.57487	0.63904	0.50663		0.62462	0.6814	0.56413		0.1067	0.16387	0.05929		0.51868	0.59991	0.4471		0.576	0.63572	0.51589		0.09182	0.14225	0.05124		0.4777	0.5504	0.4098		0.54105	0.60905	0.47542
163		0.13528	0.19073	0.08114		0.57708	0.63944	0.51161		0.62829	0.68479	0.56908		0.10728	0.16596	0.05897		0.52159	0.60098	0.45146		0.57836	0.63754	0.51688		0.09263	0.14412	0.05196		0.48046	0.55453	0.41302		0.54117	0.6139	0.47976
164		0.13581	0.19238	0.07997		0.57873	0.64106	0.51335		0.6292	0.68853	0.57285		0.10988	0.16435	0.05994		0.52593	0.60335	0.45416		0.58058	0.63955	0.52114		0.09281	0.1446	0.05152		0.48094	0.55627	0.41568		0.545	0.61567	0.47874
165		0.13561	0.19736	0.07992		0.58133	0.64835	0.51373		0.63201	0.68749	0.57724		0.1097	0.16804	0.05884		0.52738	0.60771	0.45378		0.58269	0.6401	0.52403		0.09297	0.14483	0.05435		0.48377	0.5564	0.41495		0.54736	0.61768	0.48351
166		0.1379	0.19732	0.08097		0.58403	0.65073	0.51507		0.63479	0.69049	0.57833		0.11111	0.16909	0.06193		0.52935	0.60979	0.45648		0.58723	0.64142	0.52445		0.09303	0.14482	0.05392		0.48652	0.56115	0.42076		0.55205	0.61922	0.48547
167		0.13903	0.20042	0.08001		0.58853	0.65384	0.5161		0.63684	0.69537	0.5787		0.11111	0.17032	0.06193		0.53224	0.60821	0.46203		0.5893	0.64484	0.53061		0.09404	0.14661	0.05474		0.4906	0.56261	0.4248		0.55176	0.62211	0.48474
168		0.14035	0.20218	0.07968		0.58967	0.65502	0.5193		0.6395	0.69631	0.5798		0.11338	0.17098	0.06102		0.53512	0.61093	0.461		0.59044	0.64565	0.53054		0.09538	0.14613	0.05477		0.48996	0.56344	0.42281		0.55258	0.62124	0.48542
169		0.13911	0.20398	0.08001		0.5937	0.65832	0.51903		0.64029	0.6985	0.58445		0.1126	0.17523	0.06231		0.5387	0.61502	0.46698		0.59459	0.64882	0.53779		0.09547	0.14653	0.05467		0.49339	0.569	0.42297		0.55658	0.62623	0.49043
170		0.14285	0.20521	0.08244		0.5976	0.66169	0.52151		0.64405	0.70098	0.58697		0.11359	0.1774	0.06049		0.53992	0.61836	0.4667		0.59787	0.65239	0.53766		0.09719	0.14781	0.05464		0.49568	0.57046	0.42264		0.56066	0.62722	0.49194
171		0.14558	0.20699	0.08338		0.59684	0.66307	0.52602		0.64516	0.70566	0.58802		0.11391	0.17895	0.06346		0.54248	0.61831	0.4701		0.6	0.65434	0.54094		0.09901	0.14534	0.05527		0.49782	0.56995	0.42302		0.56308	0.63329	0.49386
172		0.14567	0.20856	0.08477		0.60143	0.66722	0.52922		0.64902	0.70646	0.59048		0.11472	0.17796	0.06332		0.54274	0.62371	0.46665		0.60086	0.66305	0.54116		0.1003	0.15107	0.05632		0.50108	0.57334	0.42414		0.56648	0.63457	0.49412
173		0.14694	0.21071	0.08495		0.60339	0.66726	0.5325		0.65085	0.71049	0.59363		0.11546	0.17864	0.06514		0.54719	0.62363	0.47143		0.6046	0.66378	0.54511		0.09958	0.15308	0.05594		0.50333	0.57934	0.42431		0.56977	0.63649	0.49727
174		0.14811	0.21244	0.08465		0.60543	0.67014	0.53712		0.65573	0.71152	0.59551		0.11624	0.17838	0.06627		0.54842	0.62644	0.47304		0.60577	0.66033	0.54686		0.09934	0.15429	0.05656		0.50674	0.57377	0.43244		0.57065	0.64065	0.50525
175		0.15067	0.21579	0.08788		0.60681	0.67112	0.53833		0.65873	0.71482	0.59927		0.11584	0.17825	0.06449		0.55269	0.6322	0.47395		0.60965	0.66245	0.54962		0.10062	0.15296	0.05764		0.50753	0.57888	0.43313		0.57342	0.63899	0.50198
176		0.15169	0.21255	0.09034		0.6105	0.6724	0.54093		0.66084	0.71766	0.60253		0.11724	0.18069	0.06497		0.55426	0.63229	0.47473		0.61229	0.6707	0.55101		0.10019	0.15383	0.05579		0.51014	0.58102	0.43648		0.57569	0.63734	0.50123
177		0.152	0.21669	0.09189		0.61281	0.67522	0.5442		0.66201	0.719	0.60698		0.11801	0.18442	0.06508		0.55462	0.63456	0.48093		0.61515	0.67338	0.55512		0.10149	0.15461	0.05709		0.51303	0.58903	0.44025		0.57574	0.64378	0.50499
178		0.1533	0.21781	0.09323		0.61599	0.68034	0.55041		0.66392	0.71951	0.60719		0.11879	0.18521	0.06608		0.55903	0.63746	0.48781		0.61631	0.67209	0.55512		0.10165	0.15707	0.05897		0.51512	0.58946	0.44259		0.57651	0.64552	0.50695
179		0.15535	0.21926	0.09168		0.61702	0.68225	0.55238		0.666	0.72128	0.60964		0.11849	0.18762	0.06763		0.5608	0.63694	0.48982		0.61951	0.67228	0.55906		0.10095	0.15999	0.05754		0.51836	0.58727	0.44217		0.58061	0.65064	0.50973
180		0.15631	0.22154	0.09261		0.61932	0.68548	0.55181		0.667	0.72415	0.61233		0.12041	0.18603	0.07019		0.56322	0.63856	0.49162		0.62193	0.67313	0.56193		0.10137	0.16012	0.05691		0.52078	0.58959	0.44603		0.58125	0.6494	0.51181
181		0.15612	0.22398	0.09224		0.62289	0.68877	0.55148		0.67071	0.72916	0.61655		0.1219	0.19025	0.07162		0.5643	0.6417	0.49139		0.62397	0.67696	0.56314		0.10259	0.16278	0.0585		0.52136	0.59662	0.44513		0.58389	0.65196	0.51282
182		0.15857	0.22333	0.09258		0.62626	0.69047	0.55562		0.67197	0.73394	0.61605		0.12155	0.19207	0.07274		0.56692	0.64353	0.49323		0.62396	0.68119	0.56414		0.1043	0.16235	0.05932		0.52256	0.59934	0.44784		0.58624	0.65396	0.5169
183		0.16048	0.22579	0.09464		0.62802	0.69454	0.55724		0.67623	0.73095	0.6211		0.12461	0.1934	0.0716		0.56802	0.64732	0.49306		0.62488	0.68093	0.56825		0.10465	0.16102	0.05816		0.52542	0.59948	0.45225		0.58738	0.65659	0.51926
184		0.16187	0.22899	0.09431		0.63147	0.69615	0.56042		0.67601	0.73522	0.62332		0.12577	0.19328	0.072		0.57229	0.64852	0.49789		0.62911	0.68334	0.57206		0.1051	0.16397	0.06089		0.52692	0.6021	0.4475		0.5893	0.65797	0.52384
185		0.16202	0.23431	0.09757		0.63378	0.69868	0.56336		0.67844	0.73856	0.62452		0.12461	0.19782	0.07161		0.57508	0.65215	0.501		0.63238	0.6873	0.57599		0.10547	0.16462	0.06148		0.52924	0.6056	0.45517		0.59299	0.6628	0.5248
186		0.16251	0.23918	0.09343		0.63645	0.70056	0.56842		0.68251	0.74122	0.62638		0.128	0.19954	0.07146		0.57632	0.656	0.50109		0.63367	0.68866	0.5761		0.10625	0.1658	0.06215		0.53051	0.60703	0.45649		0.5949	0.663	0.52959
187		0.16429	0.23801	0.09639		0.63549	0.70427	0.56757		0.68432	0.74483	0.6295		0.12987	0.19919	0.07144		0.58002	0.65671	0.50207		0.63691	0.69063	0.57936		0.10834	0.16885	0.06201		0.53018	0.60662	0.46123		0.59718	0.66392	0.52905
188		0.16732	0.24042	0.09544		0.63752	0.70187	0.56901		0.68694	0.74605	0.63034		0.13196	0.20142	0.07415		0.58369	0.65911	0.5062		0.63889	0.69461	0.58149		0.10997	0.16915	0.06351		0.53361	0.60922	0.46196		0.60185	0.67138	0.52972
189		0.16667	0.24125	0.10044		0.64047	0.70439	0.56747		0.69006	0.7473	0.63409		0.13113	0.20325	0.07343		0.5842	0.66152	0.51038		0.63977	0.69632	0.58232		0.11016	0.16995	0.06383		0.5339	0.60893	0.4684		0.60336	0.67358	0.53281
190		0.16833	0.24451	0.10092		0.64506	0.70539	0.57546		0.69072	0.75342	0.6356		0.13166	0.20358	0.07181		0.58797	0.66272	0.51003		0.64069	0.69782	0.58456		0.11181	0.17214	0.06324		0.53747	0.61404	0.46626		0.6062	0.67279	0.5347
191		0.16881	0.24509	0.10144		0.64722	0.7052	0.574		0.69336	0.75727	0.63834		0.13258	0.20273	0.07325		0.58859	0.6687	0.51425		0.64488	0.70185	0.5865		0.11219	0.17337	0.06455		0.5383	0.61653	0.46797		0.60771	0.67299	0.53838
192		0.17204	0.24995	0.1009		0.65015	0.70666	0.57608		0.69617	0.75625	0.64069		0.1343	0.20701	0.07535		0.59191	0.66892	0.51709		0.64793	0.70189	0.58843		0.11177	0.17376	0.06298		0.54123	0.61842	0.47104		0.60819	0.67568	0.54223
193		0.17483	0.25247	0.10372		0.65058	0.71196	0.58059		0.7001	0.75962	0.63957		0.13404	0.2069	0.07694		0.59727	0.67543	0.51943		0.64885	0.70473	0.58993		0.11331	0.17467	0.06292		0.54343	0.62315	0.4727		0.61357	0.67539	0.54263
194		0.17744	0.25243	0.10624		0.6542	0.7158	0.58274		0.70225	0.76318	0.63952		0.13454	0.20686	0.07678		0.60107	0.67586	0.51871		0.64953	0.70959	0.59526		0.11574	0.17704	0.06224		0.54565	0.62574	0.4749		0.61416	0.68212	0.53873
195		0.17792	0.2552	0.10217		0.65757	0.71702	0.58583		0.70594	0.76517	0.64454		0.13489	0.20882	0.07501		0.60236	0.67883	0.52247		0.65213	0.71125	0.59877		0.11502	0.17834	0.06256		0.54919	0.62668	0.47497		0.61833	0.68422	0.54216
196		0.18057	0.25635	0.10493		0.65945	0.71819	0.59033		0.706	0.7656	0.64814		0.13664	0.20981	0.07537		0.60391	0.68084	0.52454		0.65477	0.71545	0.60093		0.11823	0.17708	0.06203		0.55161	0.62939	0.47791		0.62126	0.68815	0.54108
197		0.17924	0.25675	0.1058		0.66249	0.71836	0.59334		0.70542	0.76839	0.64903		0.13715	0.21073	0.07653		0.60485	0.68613	0.52708		0.65676	0.71632	0.60463		0.11776	0.17694	0.0612		0.55144	0.62936	0.47721		0.62165	0.68667	0.53974
198		0.18047	0.2564	0.10543		0.66636	0.71853	0.59461		0.70754	0.76812	0.6511		0.14052	0.21089	0.07649		0.61012	0.68462	0.52505		0.65815	0.7176	0.60799		0.11907	0.18027	0.06201		0.55667	0.63349	0.48066		0.62335	0.68662	0.54526
199		0.18163	0.25865	0.10891		0.66801	0.71921	0.59482		0.70911	0.7686	0.65326		0.14206	0.21321	0.07668		0.61058	0.68788	0.52825		0.66246	0.71693	0.61081		0.11945	0.18382	0.0609		0.55655	0.63752	0.48285		0.62513	0.69004	0.54977
200		0.18472	0.26239	0.10673		0.67019	0.7226	0.59205		0.71251	0.76908	0.65668		0.14042	0.21748	0.07634		0.61032	0.68946	0.53576		0.6659	0.71949	0.61046		0.11992	0.18413	0.06426		0.56016	0.63983	0.48589		0.62618	0.68921	0.54994
201		0.18823	0.26764	0.10675		0.67313	0.72947	0.598		0.71531	0.77139	0.65832		0.14329	0.2211	0.07753		0.61484	0.69147	0.53963		0.66737	0.72368	0.61389		0.12115	0.18518	0.06431		0.56464	0.64264	0.48773		0.63136	0.69412	0.55413
202		0.18806	0.26936	0.10837		0.67451	0.73115	0.60244		0.71847	0.77142	0.65805		0.14506	0.22392	0.07979		0.61579	0.69361	0.53718		0.67021	0.72915	0.61624		0.12305	0.1866	0.06535		0.56597	0.64324	0.48892		0.63183	0.69691	0.55933
203		0.18962	0.27091	0.10951		0.67612	0.73214	0.60128		0.72052	0.77465	0.66236		0.14453	0.22489	0.07882		0.6198	0.6947	0.53819		0.67078	0.72929	0.61735		0.12474	0.18821	0.06558		0.56649	0.64536	0.49308		0.63397	0.69822	0.55906
204		0.19268	0.27225	0.10951		0.68	0.73772	0.60443		0.724	0.77921	0.66283		0.14719	0.22353	0.07908		0.61988	0.69815	0.54122		0.67333	0.73298	0.61762		0.12564	0.19193	0.06712		0.56835	0.64864	0.49357		0.63509	0.70087	0.56372
205		0.19377	0.27326	0.11139		0.68163	0.73752	0.60422		0.72539	0.77985	0.66597		0.14845	0.22715	0.07937		0.62364	0.69971	0.54538		0.67437	0.73284	0.61955		0.12651	0.19187	0.06771		0.56904	0.64703	0.49707		0.63943	0.70211	0.56516
206		0.19336	0.27603	0.11205		0.68416	0.73947	0.60885		0.72852	0.78292	0.66812		0.1497	0.22832	0.08002		0.625	0.7032	0.54264		0.67762	0.73459	0.62173		0.12633	0.19041	0.06805		0.5727	0.65104	0.50102		0.6392	0.70519	0.56583
207		0.19339	0.27794	0.11162		0.68389	0.73815	0.60934		0.72902	0.78485	0.67352		0.15029	0.22798	0.08097		0.62539	0.70424	0.5447		0.68012	0.73796	0.62401		0.12725	0.1919	0.06661		0.5748	0.65609	0.50207		0.6439	0.70795	0.56692
208		0.19567	0.27874	0.11429		0.68781	0.73975	0.61111		0.73178	0.78837	0.67536		0.15073	0.22832	0.0825		0.63096	0.70724	0.54659		0.68162	0.74134	0.62527		0.12726	0.18965	0.0676		0.57722	0.65401	0.50119		0.6454	0.70848	0.57146
209		0.19709	0.28104	0.11466		0.69009	0.74344	0.61588		0.73371	0.7871	0.67795		0.1526	0.22963	0.08266		0.63361	0.71266	0.54855		0.68214	0.74201	0.62964		0.12831	0.19189	0.06659		0.58111	0.65451	0.50331		0.64609	0.71144	0.57083
210		0.19837	0.28274	0.1159		0.69277	0.74374	0.61731		0.73733	0.78954	0.68025		0.15021	0.22998	0.08317		0.63587	0.71516	0.55343		0.68588	0.74446	0.62868		0.12913	0.19471	0.06736		0.58186	0.65738	0.50341		0.64747	0.71148	0.57201
211		0.2002	0.28756	0.11942		0.69474	0.74792	0.62208		0.73912	0.79169	0.6833		0.15134	0.2321	0.08508		0.63795	0.71746	0.55136		0.6886	0.74679	0.6313		0.13095	0.19679	0.06954		0.58489	0.65941	0.5073		0.64839	0.71393	0.57556
212		0.20097	0.28823	0.12006		0.69508	0.75099	0.62386		0.74086	0.79324	0.68589		0.1544	0.23405	0.08472		0.64155	0.71852	0.55476		0.69206	0.74689	0.63521		0.13206	0.19753	0.06855		0.58666	0.66006	0.50711		0.65376	0.71721	0.575
213		0.20432	0.29283	0.1191		0.69862	0.75567	0.62632		0.74382	0.79325	0.68595		0.15293	0.23721	0.08489		0.64357	0.71681	0.55672		0.69402	0.75046	0.63929		0.13166	0.19918	0.06809		0.58763	0.66667	0.50644		0.65457	0.7183	0.57665
214		0.20399	0.29135	0.1209		0.70029	0.75346	0.62685		0.74448	0.79739	0.68754		0.15528	0.24129	0.0844		0.6439	0.71814	0.55948		0.69758	0.75307	0.63975		0.13291	0.20104	0.06914		0.58972	0.67045	0.50864		0.65514	0.71968	0.58104
215		0.20731	0.29443	0.12158		0.70472	0.75509	0.62394		0.74609	0.80035	0.69112		0.15955	0.23926	0.08671		0.64648	0.72052	0.56117		0.69865	0.75506	0.63986		0.13204	0.20083	0.07146		0.593	0.67781	0.51559		0.65812	0.72003	0.5815
216		0.20829	0.29733	0.12325		0.70562	0.75765	0.62537		0.74752	0.8	0.692		0.16017	0.24495	0.08825		0.64813	0.72208	0.56448		0.70086	0.75443	0.64145		0.1328	0.2042	0.07298		0.5948	0.67413	0.51822		0.65921	0.72343	0.58443
217		0.20968	0.29951	0.12221		0.706	0.75883	0.63276		0.74827	0.80234	0.69592		0.15927	0.2457	0.08644		0.65129	0.72259	0.56892		0.70443	0.75481	0.64417		0.133	0.20457	0.07077		0.59757	0.67566	0.5211		0.66161	0.72621	0.58625
218		0.2121	0.30278	0.12588		0.70785	0.75959	0.63284		0.75172	0.80301	0.69794		0.16075	0.24833	0.0883		0.652	0.72382	0.57378		0.70474	0.75774	0.64486		0.13591	0.20905	0.07131		0.59957	0.67852	0.52287		0.66312	0.72922	0.5873
219		0.21443	0.30134	0.12396		0.70779	0.76312	0.63841		0.75245	0.80241	0.70002		0.16405	0.24995	0.0877		0.65414	0.72587	0.57066		0.70482	0.75897	0.64725		0.13431	0.2139	0.07205		0.6017	0.68123	0.52354		0.66558	0.73092	0.58771
220		0.2174	0.30691	0.12507		0.70996	0.76259	0.64148		0.7551	0.80561	0.69806		0.166	0.25562	0.09001		0.65677	0.72706	0.57034		0.70741	0.7634	0.64826		0.13592	0.21632	0.07115		0.60039	0.68161	0.52274		0.66881	0.733	0.5933
221		0.2185	0.30862	0.12715		0.71306	0.76546	0.64034		0.75538	0.80849	0.7		0.1665	0.25378	0.09026		0.65764	0.73235	0.57813		0.71034	0.76568	0.65147		0.13838	0.21814	0.07132		0.60343	0.68364	0.52799		0.66699	0.73528	0.59834
222		0.22033	0.31227	0.12754		0.71246	0.76921	0.64018		0.75758	0.80682	0.7029		0.16944	0.25491	0.09343		0.66017	0.73523	0.57463		0.71178	0.76642	0.65111		0.13889	0.21773	0.07296		0.60487	0.6876	0.53108		0.66947	0.73745	0.59637
223		0.22111	0.3128	0.12881		0.71512	0.76862	0.64561		0.76	0.80794	0.70435		0.16953	0.25245	0.09179		0.66194	0.73797	0.5795		0.71368	0.76733	0.65635		0.13884	0.215	0.07383		0.60606	0.68708	0.53078		0.6718	0.73668	0.59836
224		0.22168	0.31771	0.13233		0.71529	0.77192	0.64754		0.76051	0.81107	0.70691		0.17019	0.25422	0.09406		0.66204	0.73954	0.57527		0.71577	0.77023	0.65548		0.14011	0.21469	0.07359		0.6093	0.68748	0.53361		0.67416	0.7392	0.5988
225		0.22179	0.32282	0.1327		0.7179	0.77319	0.64981		0.76167	0.81303	0.70851		0.16995	0.25335	0.09529		0.66526	0.74156	0.57631		0.71826	0.7742	0.65989		0.14158	0.21794	0.07544		0.61141	0.68826	0.53611		0.67619	0.74177	0.60189
226		0.22412	0.32388	0.13416		0.7198	0.77578	0.65507		0.76373	0.81485	0.71053		0.17101	0.25694	0.09595		0.6656	0.74613	0.5769		0.7212	0.77674	0.65831		0.14314	0.22311	0.0752		0.6158	0.69377	0.53814		0.67845	0.74576	0.6061
227		0.22866	0.32541	0.13537		0.72079	0.7756	0.65751		0.76738	0.81608	0.71322		0.17427	0.26053	0.09558		0.66977	0.74831	0.58019		0.72315	0.7775	0.65824		0.14464	0.2229	0.07527		0.61659	0.6953	0.54232		0.68085	0.74613	0.60971
228		0.2313	0.32855	0.13647		0.72358	0.77795	0.65687		0.76983	0.81932	0.71315		0.17214	0.26404	0.09698		0.67153	0.74842	0.58573		0.72347	0.77874	0.66229		0.14468	0.22154	0.07739		0.61699	0.69622	0.54145		0.68085	0.74936	0.60716
229		0.23139	0.33023	0.13813		0.72658	0.77928	0.66122		0.76916	0.82168	0.71849		0.17266	0.26545	0.0972		0.67202	0.75046	0.58847		0.72571	0.78005	0.66521		0.14698	0.22382	0.07844		0.61705	0.69658	0.54168		0.68148	0.74945	0.60772
230		0.23419	0.33015	0.14049		0.72905	0.78353	0.66544		0.77178	0.82161	0.71789		0.1746	0.26384	0.09809		0.67734	0.75147	0.58718		0.72818	0.78196	0.66971		0.14555	0.22577	0.07698		0.62214	0.701	0.54283		0.68404	0.75113	0.61183
231		0.23715	0.33526	0.13932		0.73096	0.78337	0.66803		0.77148	0.82281	0.71983		0.17594	0.26824	0.09828		0.67992	0.75292	0.59303		0.72894	0.78197	0.67163		0.14488	0.22781	0.07823		0.62418	0.70329	0.54774		0.68705	0.75056	0.61487
232		0.238	0.33879	0.13835		0.73281	0.78414	0.66747		0.7726	0.82207	0.72246		0.17712	0.27264	0.09961		0.6813	0.75281	0.59415		0.73113	0.78225	0.67219		0.14546	0.22806	0.07816		0.6254	0.7041	0.55192		0.6885	0.751	0.61174
233		0.23961	0.33884	0.14182		0.73287	0.78519	0.6661		0.77406	0.82329	0.72415		0.17777	0.27746	0.09702		0.68427	0.75786	0.59677		0.73173	0.78759	0.6743		0.14808	0.22981	0.07842		0.62723	0.70697	0.55381		0.68984	0.75464	0.6138
234		0.24257	0.3373	0.14316		0.73548	0.78694	0.66996		0.77625	0.8258	0.72493		0.17946	0.27389	0.09674		0.68492	0.75423	0.59833		0.73452	0.78959	0.67468		0.1487	0.23149	0.08		0.62936	0.70787	0.55582		0.69279	0.75692	0.61786
235		0.24371	0.34609	0.1433		0.73779	0.78806	0.6708		0.7767	0.8259	0.72286		0.18063	0.27471	0.09879		0.68796	0.75695	0.60244		0.73655	0.79011	0.67628		0.14836	0.23244	0.08		0.63305	0.71326	0.55795		0.6947	0.75933	0.62035
236		0.247	0.34557	0.14424		0.74013	0.79046	0.67368		0.7781	0.82948	0.72713		0.18325	0.27675	0.10042		0.68987	0.75893	0.60435		0.74002	0.7926	0.67894		0.14924	0.23433	0.08105		0.63587	0.71189	0.55887		0.69451	0.76052	0.61905
237		0.24805	0.34798	0.14641		0.74114	0.79411	0.67334		0.781	0.83077	0.72604		0.18424	0.28011	0.10208		0.69215	0.76102	0.60692		0.73858	0.79163	0.68275		0.15036	0.23926	0.0789		0.63863	0.7117	0.56336		0.69539	0.76166	0.62147
238		0.25047	0.34892	0.14915		0.74284	0.79828	0.67696		0.78312	0.83235	0.72961		0.18514	0.28252	0.10451		0.69339	0.76429	0.60563		0.74032	0.79327	0.68455		0.15135	0.24006	0.07976		0.63747	0.71602	0.56307		0.69691	0.76241	0.62298
239		0.25099	0.35174	0.15014		0.7451	0.79917	0.67878		0.78526	0.8333	0.73349		0.18548	0.28298	0.10253		0.69507	0.76718	0.60932		0.74304	0.79603	0.68723		0.1558	0.24165	0.07928		0.63925	0.71701	0.56551		0.69947	0.76488	0.62341
240		0.25455	0.35528	0.15107		0.74713	0.8008	0.67978		0.78631	0.83301	0.73505		0.18574	0.28258	0.10181		0.69853	0.76398	0.61033		0.74373	0.79809	0.68778		0.15576	0.24313	0.08116		0.64111	0.71793	0.56827		0.70121	0.76749	0.62876
241		0.25697	0.35918	0.15225		0.749	0.8	0.68227		0.78776	0.83404	0.73621		0.18889	0.28769	0.10325		0.7	0.76754	0.61182		0.74747	0.79946	0.68684		0.15829	0.24327	0.08338		0.64066	0.72278	0.56936		0.70361	0.77073	0.63166
242		0.25669	0.36165	0.15445		0.75	0.79818	0.68226		0.78797	0.83681	0.73373		0.18642	0.2871	0.10278		0.70064	0.76838	0.61459		0.74946	0.8	0.69014		0.15816	0.24154	0.08415		0.64499	0.72206	0.57118		0.70447	0.77169	0.63384
243		0.25589	0.36268	0.15177		0.75157	0.80158	0.68256		0.78822	0.83572	0.7381		0.19077	0.29139	0.10505		0.70055	0.77023	0.61607		0.749	0.80281	0.69237		0.15893	0.24349	0.08683		0.64655	0.72063	0.57559		0.70674	0.77139	0.63206
244		0.25761	0.36344	0.15596		0.75174	0.80381	0.68838		0.7905	0.8385	0.7372		0.19168	0.29223	0.10798		0.70374	0.7759	0.6187		0.75234	0.80277	0.69526		0.15832	0.24791	0.08765		0.64901	0.72294	0.5766		0.70753	0.77383	0.63793
245		0.26113	0.36839	0.15813		0.75389	0.80719	0.68959		0.79223	0.84126	0.74201		0.19428	0.29721	0.10804		0.70457	0.77775	0.62131		0.7529	0.8045	0.69982		0.16096	0.24798	0.08706		0.65086	0.72092	0.58224		0.70792	0.77322	0.64021
246		0.2633	0.3721	0.16126		0.75535	0.80526	0.68945		0.79288	0.84232	0.74319		0.19504	0.29913	0.10518		0.70691	0.78098	0.62478		0.75508	0.80624	0.70045		0.16105	0.25144	0.08566		0.65345	0.72082	0.58263		0.71365	0.77401	0.64
247		0.26347	0.36942	0.16011		0.75624	0.80701	0.68984		0.79513	0.84229	0.7458		0.19588	0.30097	0.10563		0.70854	0.78458	0.62563		0.75656	0.80806	0.70029		0.16169	0.25247	0.08754		0.65303	0.72437	0.58552		0.71275	0.77332	0.64296
248		0.2652	0.36952	0.16502		0.75527	0.80986	0.68981		0.79536	0.84379	0.74904		0.19706	0.30093	0.10762		0.71116	0.78613	0.62528		0.75944	0.81031	0.70315		0.16113	0.25206	0.08822		0.65678	0.72758	0.58436		0.7149	0.77389	0.6461
249		0.26812	0.37255	0.1627		0.75686	0.80951	0.69505		0.79799	0.84525	0.74747		0.19769	0.30062	0.11029		0.71142	0.78397	0.62814		0.7631	0.8112	0.70678		0.1645	0.25258	0.08657		0.66019	0.72962	0.58852		0.71549	0.77729	0.64363
250		0.27141	0.37769	0.1682		0.76116	0.8099	0.69474		0.7977	0.84571	0.75		0.20082	0.30051	0.1093		0.71429	0.78534	0.63392		0.76458	0.81517	0.70851		0.16364	0.2538	0.08593		0.66019	0.73402	0.59054		0.71732	0.77775	0.64094
251		0.27299	0.37737	0.16471		0.76079	0.81146	0.69579		0.8	0.8492	0.75005		0.20141	0.30377	0.11046		0.71414	0.7889	0.6329		0.76523	0.81464	0.71057		0.16441	0.2569	0.08825		0.66141	0.73743	0.58943		0.71775	0.77847	0.63949
252		0.27586	0.3778	0.16718		0.76123	0.81068	0.69904		0.79915	0.84945	0.75261		0.20411	0.30386	0.11162		0.71712	0.78854	0.63953		0.76614	0.81557	0.71098		0.16601	0.2611	0.08828		0.66215	0.73563	0.5917		0.72093	0.78111	0.64612
253		0.27693	0.38201	0.16879		0.76494	0.81198	0.6978		0.8026	0.85278	0.75256		0.20409	0.30834	0.1136		0.71844	0.78711	0.6393		0.76806	0.81838	0.71263		0.16667	0.26231	0.08816		0.66419	0.73822	0.59067		0.72365	0.77974	0.64432
254		0.27955	0.38208	0.16851		0.76556	0.81371	0.70025		0.80405	0.85317	0.752		0.20697	0.3083	0.11356		0.72158	0.79154	0.63962		0.76962	0.82119	0.71258		0.16754	0.25886	0.09112		0.66664	0.73893	0.59208		0.72373	0.7807	0.649
255		0.28236	0.38603	0.16807		0.76632	0.81712	0.70048		0.80632	0.85302	0.75561		0.21009	0.31138	0.11205		0.72246	0.79277	0.64046		0.77031	0.82057	0.7163		0.16929	0.26873	0.09058		0.66781	0.74021	0.59539		0.72779	0.78739	0.65068
256		0.28327	0.38875	0.17018		0.76953	0.81859	0.70413		0.8069	0.85269	0.75512		0.20862	0.31801	0.11531		0.72534	0.79423	0.64271		0.77167	0.82065	0.71695		0.16892	0.2646	0.08907		0.66964	0.74173	0.59648		0.72767	0.78616	0.65364
257		0.28457	0.38425	0.17244		0.77228	0.82164	0.7053		0.80769	0.85407	0.7572		0.20881	0.31746	0.11481		0.72553	0.79553	0.64103		0.77326	0.8212	0.71673		0.17047	0.26831	0.09196		0.6729	0.74475	0.59913		0.72834	0.78812	0.65579
258		0.28653	0.39306	0.17277		0.77382	0.82135	0.70701		0.80834	0.85276	0.75942		0.21167	0.32162	0.11474		0.72956	0.79751	0.64434		0.77586	0.82115	0.71936		0.1722	0.27233	0.09232		0.67399	0.74349	0.60124		0.73041	0.79059	0.65672
259		0.28837	0.39717	0.17329		0.77478	0.82283	0.71142		0.81031	0.85431	0.76016		0.21319	0.32419	0.11582		0.73163	0.79651	0.64602		0.77906	0.82256	0.72223		0.17339	0.27151	0.09213		0.67567	0.74501	0.60253		0.73158	0.79244	0.65649
260		0.29258	0.40105	0.17738		0.77609	0.82539	0.71133		0.81116	0.85711	0.76136		0.21407	0.32627	0.11799		0.73283	0.79822	0.64921		0.77948	0.82473	0.72326		0.17724	0.27267	0.0927		0.67903	0.74745	0.60352		0.73429	0.79633	0.65857
261		0.29293	0.4008	0.17574		0.77756	0.82548	0.71214		0.81305	0.85647	0.76293		0.2167	0.32606	0.12011		0.73577	0.79956	0.64938		0.78154	0.82515	0.72515		0.17763	0.27345	0.09628		0.67971	0.74946	0.60708		0.73514	0.79741	0.65844
262		0.29621	0.40567	0.17962		0.77832	0.82836	0.71226		0.81535	0.85745	0.76439		0.21696	0.32599	0.12358		0.738	0.80122	0.65218		0.78417	0.82579	0.73238		0.17759	0.2714	0.09494		0.67783	0.75208	0.60723		0.73764	0.79866	0.66207
263		0.29842	0.4012	0.17898		0.77964	0.82844	0.71492		0.81552	0.86004	0.76723		0.21864	0.33074	0.12227		0.7378	0.80115	0.65379		0.78466	0.82727	0.73167		0.17854	0.27172	0.09281		0.68221	0.75589	0.60308		0.73789	0.79996	0.66673
264		0.29928	0.40725	0.18344		0.78111	0.83217	0.71628		0.81568	0.86076	0.76516		0.21926	0.33386	0.12185		0.73747	0.80124	0.65409		0.78641	0.82886	0.73453		0.17846	0.27061	0.09571		0.68522	0.75476	0.60977		0.74098	0.79867	0.66625
265		0.30363	0.40944	0.18111		0.78087	0.83256	0.71944		0.81809	0.86252	0.76604		0.22243	0.32747	0.12278		0.73865	0.80165	0.65761		0.78687	0.83097	0.73326		0.17641	0.27497	0.0939		0.68583	0.76082	0.61012		0.74291	0.79991	0.66974
266		0.30357	0.41364	0.18379		0.78282	0.83223	0.72286		0.81953	0.86302	0.76757		0.2218	0.32938	0.12327		0.73832	0.80665	0.65968		0.78678	0.8333	0.73108		0.17951	0.27824	0.09578		0.68969	0.75893	0.60919		0.74545	0.80121	0.67298
267		0.305	0.41689	0.18277		0.78352	0.83617	0.72248		0.82139	0.86398	0.76954		0.22325	0.33611	0.12664		0.74063	0.80252	0.66137		0.78825	0.83676	0.73411		0.1821	0.28099	0.09875		0.6911	0.76067	0.61205		0.74581	0.80209	0.67099
268		0.2997	0.42092	0.18315		0.78476	0.83944	0.72416		0.82286	0.86381	0.76882		0.22624	0.34105	0.12721		0.74238	0.80941	0.66262		0.78804	0.83721	0.73513		0.18207	0.28234	0.09759		0.68941	0.76147	0.61444		0.74742	0.80206	0.67249
269		0.30699	0.41745	0.18386		0.78537	0.83639	0.72609		0.82151	0.86694	0.7699		0.2279	0.34346	0.13044		0.74555	0.81053	0.66373		0.79129	0.83673	0.73812		0.18523	0.27935	0.09644		0.69247	0.76095	0.61878		0.74943	0.80405	0.67696
270		0.30754	0.42716	0.18874		0.78766	0.83864	0.72988		0.82395	0.87071	0.77378		0.22768	0.35006	0.12547		0.74573	0.8112	0.66547		0.79074	0.84024	0.7378		0.18765	0.28453	0.09957		0.69355	0.7653	0.62274		0.75136	0.80568	0.67509
271		0.31135	0.43036	0.18803		0.78815	0.83947	0.73173		0.8245	0.86967	0.77664		0.23109	0.34995	0.12779		0.7482	0.80968	0.66667		0.79204	0.84176	0.74149		0.18644	0.28161	0.09807		0.69767	0.76616	0.62398		0.75119	0.8063	0.67838
272		0.31257	0.4321	0.19178		0.78995	0.83917	0.7322		0.82524	0.87213	0.77648		0.23134	0.35355	0.12926		0.75108	0.81301	0.66394		0.79277	0.84198	0.74326		0.18806	0.2853	0.10002		0.69894	0.76496	0.62423		0.75163	0.8076	0.67959
273		0.31446	0.43082	0.19368		0.79134	0.84188	0.73307		0.82669	0.8738	0.77668		0.23272	0.35543	0.12919		0.75264	0.81525	0.66829		0.79643	0.8452	0.74622		0.19024	0.28521	0.10233		0.69682	0.76799	0.62145		0.75255	0.81002	0.68292
274		0.31793	0.43273	0.19405		0.79158	0.84262	0.73407		0.82661	0.87317	0.7778		0.23447	0.35782	0.13171		0.75342	0.816	0.66805		0.79792	0.84367	0.7436		0.19107	0.28627	0.10715		0.69873	0.77076	0.62033		0.75532	0.81249	0.68514
275		0.32079	0.43699	0.19524		0.79429	0.84448	0.73907		0.82986	0.87498	0.77666		0.23377	0.35473	0.13364		0.75388	0.81624	0.66803		0.79811	0.84577	0.74502		0.191	0.28784	0.10612		0.70073	0.76971	0.62724		0.75801	0.8117	0.6878
276		0.3227	0.43923	0.19664		0.79483	0.8458	0.73993		0.82969	0.87383	0.77943		0.23726	0.35632	0.13199		0.75761	0.81893	0.67552		0.8	0.84551	0.74841		0.19231	0.28765	0.10405		0.70182	0.77199	0.62928		0.75948	0.81354	0.68945
277		0.32364	0.43934	0.20038		0.79718	0.84655	0.74276		0.83052	0.87567	0.78103		0.24061	0.36175	0.13058		0.75901	0.82168	0.67698		0.80106	0.844	0.74947		0.19381	0.28965	0.10469		0.70438	0.77668	0.62833		0.76222	0.8155	0.6905
278		0.32502	0.44512	0.2049		0.7977	0.84614	0.74322		0.82941	0.87622	0.77925		0.24205	0.36151	0.13253		0.7612	0.82158	0.67803		0.80252	0.84534	0.74674		0.19604	0.29164	0.10192		0.70646	0.77731	0.62704		0.7618	0.81612	0.69352
279		0.32734	0.45066	0.20828		0.8	0.84511	0.74493		0.83127	0.87542	0.78244		0.24131	0.35802	0.13099		0.7626	0.824	0.67641		0.80394	0.84758	0.74902		0.19703	0.29286	0.10417		0.70613	0.77748	0.63252		0.76244	0.81909	0.69757
280		0.32825	0.45237	0.20815		0.8002	0.84886	0.74598		0.83173	0.87728	0.78544		0.24237	0.3653	0.13776		0.76513	0.82226	0.68087		0.80359	0.84699	0.74846		0.19801	0.29593	0.10676		0.70789	0.77839	0.63497		0.76366	0.82203	0.698
281		0.33118	0.45314	0.20756		0.80059	0.85019	0.74764		0.83368	0.88046	0.78584		0.24411	0.36973	0.14047		0.76589	0.82327	0.68262		0.80298	0.84967	0.74909		0.20084	0.29917	0.10729		0.70894	0.7811	0.63719		0.76464	0.82147	0.69729
282		0.33168	0.45763	0.20952		0.80258	0.85028	0.74669		0.83485	0.88029	0.78797		0.24752	0.37029	0.1385		0.76635	0.82759	0.68097		0.80441	0.85168	0.75318		0.19876	0.2969	0.10593		0.7115	0.78439	0.63586		0.76506	0.82348	0.69969
283		0.33431	0.45485	0.21041		0.80295	0.853	0.74758		0.8368	0.88013	0.79045		0.24898	0.37258	0.13821		0.76842	0.82771	0.68243		0.80705	0.85377	0.75298		0.2	0.30098	0.10818		0.71073	0.78585	0.63683		0.76458	0.82376	0.70027
284		0.33549	0.46013	0.21079		0.80435	0.85423	0.74843		0.83694	0.87791	0.7897		0.2505	0.37393	0.13763		0.76813	0.82799	0.68519		0.80833	0.85275	0.7577		0.20291	0.30515	0.11245		0.71298	0.78406	0.64076		0.76956	0.82455	0.70194
285		0.33642	0.46137	0.21202		0.80561	0.85474	0.74743		0.83818	0.87983	0.79086		0.25076	0.37474	0.13993		0.77015	0.83089	0.69038		0.80967	0.85323	0.75647		0.20203	0.30457	0.11009		0.71366	0.78387	0.64133		0.77051	0.8236	0.70286
286		0.34112	0.46622	0.21257		0.80629	0.85532	0.74861		0.84021	0.88235	0.79297		0.25323	0.37592	0.14206		0.77088	0.83126	0.69373		0.80993	0.85589	0.75907		0.2041	0.30521	0.11351		0.71631	0.78545	0.64173		0.76923	0.82327	0.70672
287		0.3419	0.46883	0.21322		0.80623	0.85828	0.75048		0.8402	0.8817	0.79369		0.25423	0.37768	0.14612		0.7733	0.83588	0.69333		0.81256	0.85462	0.762		0.2062	0.3075	0.11678		0.71645	0.78525	0.64318		0.7713	0.82504	0.70633
288		0.34281	0.47029	0.21568		0.80893	0.85986	0.75213		0.84063	0.88119	0.79402		0.25518	0.38252	0.1459		0.77426	0.83576	0.69122		0.81365	0.86042	0.7635		0.20686	0.31221	0.11332		0.71847	0.79016	0.64203		0.77291	0.82618	0.71057
289		0.34611	0.47915	0.21924		0.80781	0.85856	0.75364		0.84168	0.8803	0.79503		0.2574	0.38094	0.14791		0.77363	0.83728	0.69342		0.81504	0.86035	0.76402		0.20928	0.31634	0.11493		0.71963	0.78918	0.64452		0.77346	0.8274	0.70742
290		0.34695	0.48114	0.22		0.80843	0.85932	0.75157		0.84366	0.88165	0.79576		0.26187	0.38315	0.14667		0.77336	0.8386	0.6952		0.81855	0.85954	0.76499		0.20829	0.31793	0.11262		0.72077	0.78814	0.64454		0.77639	0.82742	0.70925
291		0.35283	0.48134	0.22162		0.80962	0.85855	0.75645		0.84449	0.88196	0.7972		0.26205	0.38703	0.14797		0.77597	0.84225	0.69452		0.81615	0.86221	0.7644		0.2102	0.3169	0.1112		0.72262	0.78919	0.64571		0.7763	0.82876	0.71009
292		0.35503	0.48333	0.22532		0.81015	0.85769	0.75814		0.84458	0.88391	0.79873		0.26495	0.38274	0.14696		0.77609	0.84103	0.69331		0.8196	0.8608	0.76776		0.21022	0.32128	0.11534		0.72531	0.79008	0.65159		0.77765	0.83182	0.70942
293		0.35729	0.48432	0.22686		0.81293	0.8591	0.75689		0.84645	0.885	0.79743		0.26398	0.38952	0.15073		0.77789	0.84312	0.6977		0.81988	0.86083	0.76941		0.21138	0.32183	0.11439		0.72805	0.79149	0.65612		0.7803	0.83504	0.71401
294		0.36058	0.49	0.22445		0.81438	0.86073	0.75975		0.8463	0.88531	0.79759		0.26737	0.39303	0.14644		0.7793	0.84565	0.69674		0.82054	0.86223	0.77082		0.21251	0.32036	0.11519		0.72939	0.79283	0.65442		0.78205	0.83777	0.71263
295		0.3621	0.49227	0.22668		0.8147	0.85949	0.76113		0.84751	0.8869	0.79841		0.26654	0.39478	0.14642		0.77903	0.84745	0.69712		0.8231	0.86376	0.77196		0.21499	0.32244	0.11634		0.73025	0.79401	0.65622		0.78074	0.83542	0.71378
296		0.36267	0.49501	0.22936		0.81672	0.86137	0.76076		0.85005	0.88817	0.7976		0.26884	0.39706	0.14848		0.78119	0.84714	0.69939		0.82372	0.86468	0.77274		0.21591	0.32346	0.11748		0.73001	0.7947	0.65455		0.78141	0.83596	0.71537
297		0.36215	0.49878	0.23035		0.81763	0.86525	0.76234		0.85041	0.88751	0.80117		0.26823	0.40346	0.15208		0.78199	0.8481	0.70311		0.82426	0.8632	0.77387		0.21782	0.32625	0.11828		0.72983	0.79671	0.65918		0.78275	0.83546	0.71886
298		0.36667	0.5	0.23287		0.81846	0.86481	0.76308		0.8504	0.88953	0.80157		0.27077	0.40016	0.15047		0.78256	0.84893	0.70499		0.82384	0.86663	0.77486		0.21891	0.33039	0.11951		0.73502	0.79953	0.66014		0.78413	0.83793	0.72105
299		0.36691	0.50205	0.23714		0.82139	0.8666	0.76435		0.85078	0.88799	0.80169		0.27056	0.40795	0.15147		0.78571	0.84947	0.70431		0.82514	0.86862	0.77597		0.22268	0.3332	0.12002		0.73568	0.79865	0.6584		0.78609	0.8384	0.72064
300		0.37187	0.50084	0.23848		0.82212	0.86494	0.76642		0.85116	0.88957	0.80255		0.27022	0.40972	0.15264		0.78781	0.84821	0.70852		0.82733	0.86821	0.77802		0.22245	0.33734	0.12122		0.7369	0.80047	0.65919		0.78742	0.83943	0.72092
301		0.37349	0.49615	0.24066		0.82178	0.86635	0.76747		0.85331	0.89132	0.80543		0.27245	0.40875	0.15392		0.78901	0.84829	0.70918		0.82774	0.87103	0.77593		0.22431	0.33731	0.121		0.73825	0.80042	0.6606		0.788	0.84144	0.72098
302		0.374	0.49991	0.23998		0.82329	0.86937	0.76706		0.85303	0.89249	0.80488		0.27649	0.4086	0.15521		0.78812	0.84958	0.70952		0.82927	0.87095	0.77662		0.22617	0.33799	0.12505		0.73965	0.80356	0.66161		0.78745	0.83975	0.72273
303		0.37715	0.49907	0.23992		0.82465	0.87006	0.76572		0.85348	0.89145	0.80539		0.27924	0.41266	0.1571		0.78919	0.84852	0.71227		0.8303	0.87444	0.77665		0.22749	0.33868	0.1235		0.73967	0.80268	0.66194		0.78936	0.84077	0.72211
304		0.37778	0.50464	0.24226		0.82312	0.87008	0.76919		0.85315	0.89417	0.80713		0.28132	0.41245	0.15402		0.79067	0.85036	0.71338		0.83317	0.87346	0.78107		0.22772	0.34041	0.12426		0.74359	0.80449	0.66459		0.79071	0.83912	0.72182
305		0.37966	0.50897	0.24594		0.82329	0.86779	0.77071		0.85429	0.89406	0.81025		0.28328	0.41279	0.1545		0.79277	0.85276	0.71435		0.83244	0.87469	0.78182		0.23014	0.34671	0.12099		0.74225	0.80635	0.66674		0.79081	0.84332	0.72406
306		0.38293	0.50876	0.24856		0.82523	0.87069	0.76783		0.85477	0.89567	0.8094		0.28627	0.41958	0.15592		0.79203	0.85229	0.7178		0.8326	0.87742	0.78165		0.23092	0.34502	0.11865		0.74389	0.80623	0.66821		0.79054	0.84254	0.72592
307		0.3871	0.51219	0.25565		0.82809	0.87184	0.77384		0.85744	0.89641	0.81036		0.29128	0.42024	0.15865		0.79418	0.85487	0.71086		0.83349	0.87723	0.78201		0.2334	0.34635	0.12432		0.74587	0.80796	0.67115		0.79077	0.84457	0.72437
308		0.39152	0.51947	0.25554		0.83003	0.871	0.7748		0.857	0.8942	0.81098		0.29277	0.41927	0.16144		0.79374	0.85456	0.71379		0.83486	0.87711	0.78074		0.23505	0.34806	0.12431		0.74621	0.81032	0.67414		0.79374	0.844	0.72595
309		0.39513	0.51676	0.25271		0.83097	0.87426	0.77755		0.85714	0.89312	0.81226		0.29418	0.42271	0.16123		0.79657	0.85739	0.7147		0.83438	0.87643	0.78321		0.23613	0.34974	0.12534		0.74685	0.81476	0.6749		0.79368	0.84579	0.72846
310		0.39435	0.51876	0.25438		0.83059	0.87307	0.77802		0.85728	0.89595	0.81213		0.29276	0.42682	0.16354		0.7976	0.85739	0.71908		0.8362	0.87774	0.78517		0.2375	0.35389	0.12536		0.746	0.81367	0.67591		0.79551	0.84539	0.72638
311		0.39556	0.52423	0.25535		0.82987	0.875	0.77971		0.85921	0.89613	0.81569		0.29599	0.42885	0.16504		0.79858	0.85596	0.72072		0.83608	0.87966	0.78571		0.23731	0.34967	0.12806		0.74717	0.81615	0.67605		0.79663	0.84644	0.73319
312		0.39722	0.52677	0.25702		0.83165	0.87914	0.78147		0.85828	0.8965	0.81411		0.29961	0.43222	0.16387		0.79981	0.85777	0.72006		0.83782	0.88024	0.78664		0.23987	0.35269	0.12926		0.74948	0.81509	0.67815		0.79823	0.84853	0.73363
313		0.40082	0.52799	0.26414		0.83189	0.87885	0.78077		0.85917	0.89633	0.81346		0.29844	0.4342	0.16612		0.80225	0.85954	0.72127		0.8382	0.88358	0.79047		0.24192	0.35158	0.13116		0.75059	0.81376	0.67873		0.79958	0.84899	0.73392
314		0.40476	0.52826	0.26166		0.83168	0.87726	0.78188		0.85925	0.89728	0.81388		0.30181	0.44132	0.16015		0.80386	0.85987	0.72555		0.83946	0.88245	0.78994		0.2437	0.35651	0.13282		0.75323	0.81332	0.68047		0.79954	0.85085	0.73667
315		0.40818	0.53054	0.26371		0.8322	0.87894	0.78242		0.86159	0.89858	0.81536		0.30689	0.43799	0.16574		0.80506	0.86115	0.72407		0.84055	0.88295	0.79112		0.24789	0.35718	0.13442		0.75239	0.81299	0.67942		0.79776	0.85068	0.7376
316		0.4121	0.53545	0.26613		0.83366	0.87899	0.78249		0.86309	0.90125	0.81546		0.30808	0.44551	0.1664		0.80689	0.86111	0.7293		0.8403	0.88525	0.79395		0.25	0.36195	0.1319		0.75083	0.81519	0.68171		0.79913	0.8526	0.73922
317		0.41194	0.53776	0.26684		0.8345	0.87936	0.77921		0.86341	0.89916	0.81625		0.30729	0.44476	0.17134		0.80674	0.85714	0.72736		0.84255	0.88417	0.79567		0.25078	0.3643	0.13353		0.75485	0.81908	0.68248		0.8013	0.85298	0.738
318		0.41317	0.53929	0.27112		0.83401	0.87992	0.78091		0.86312	0.90018	0.81681		0.30922	0.44892	0.17387		0.80738	0.86185	0.73136		0.84375	0.88408	0.79871		0.2514	0.36545	0.13616		0.75651	0.82042	0.68311		0.80259	0.85447	0.73885
319		0.4152	0.54233	0.27152		0.83476	0.87758	0.78442		0.86478	0.90199	0.81725		0.30807	0.44874	0.17592		0.80813	0.86205	0.73171		0.84529	0.8863	0.79916		0.25124	0.36682	0.13554		0.75528	0.82165	0.68529		0.80292	0.85463	0.74306
320		0.41608	0.54459	0.27365		0.83561	0.8812	0.78512		0.86446	0.90189	0.81476		0.31154	0.44813	0.1742		0.80937	0.86372	0.7337		0.84557	0.88563	0.79962		0.25179	0.36545	0.13903		0.75798	0.82096	0.68642		0.80429	0.85452	0.74345
321		0.42167	0.54611	0.27818		0.83573	0.88076	0.78615		0.86444	0.90074	0.81728		0.31128	0.4437	0.17951		0.80982	0.86529	0.73374		0.84631	0.8865	0.79794		0.24979	0.36484	0.14004		0.75936	0.8223	0.68854		0.80444	0.85598	0.74414
322		0.42284	0.54881	0.2771		0.83612	0.88086	0.78725		0.86553	0.90171	0.81981		0.31427	0.45245	0.17763		0.81028	0.86694	0.73164		0.84746	0.88731	0.79827		0.25328	0.36822	0.141		0.75913	0.82535	0.68725		0.80576	0.85571	0.74219
323		0.42496	0.55389	0.27889		0.83712	0.88161	0.78683		0.86511	0.90372	0.82008		0.31175	0.44956	0.17968		0.8117	0.86943	0.73143		0.8468	0.88838	0.80048		0.25564	0.37065	0.14012		0.76161	0.82464	0.68943		0.80786	0.85648	0.74208
324		0.4268	0.55389	0.28248		0.83741	0.88459	0.78744		0.86687	0.90359	0.81781		0.31396	0.45396	0.17944		0.81211	0.86863	0.73731		0.84783	0.88934	0.80172		0.25593	0.37116	0.14318		0.76273	0.82573	0.69122		0.80821	0.85932	0.74236
325		0.4305	0.55788	0.28896		0.83709	0.88433	0.78887		0.8688	0.90345	0.81922		0.31526	0.46066	0.18345		0.81177	0.87196	0.73876		0.84979	0.89	0.80163		0.25667	0.37546	0.14199		0.76201	0.82645	0.69556		0.81146	0.86159	0.74433
326		0.43007	0.5622	0.28706		0.83865	0.88518	0.78656		0.8693	0.90556	0.82287		0.31599	0.45939	0.18258		0.81341	0.87109	0.74096		0.85067	0.89284	0.80285		0.25723	0.38034	0.14398		0.76413	0.8262	0.69435		0.81104	0.8627	0.7427
327		0.43364	0.55843	0.28905		0.83965	0.88571	0.78909		0.86816	0.90617	0.82158		0.32099	0.45908	0.18686		0.81365	0.86883	0.74357		0.85111	0.89221	0.80404		0.26218	0.38	0.14518		0.76777	0.82438	0.69419		0.81049	0.86251	0.748
328		0.43618	0.56117	0.28981		0.8427	0.88706	0.79228		0.86961	0.90564	0.82306		0.32192	0.46106	0.18561		0.81593	0.86815	0.74347		0.85116	0.89215	0.802		0.26473	0.38732	0.14454		0.76587	0.82657	0.69707		0.81095	0.86372	0.74964
329		0.43887	0.56892	0.29067		0.84417	0.8847	0.79075		0.87169	0.90682	0.8222		0.32551	0.4653	0.19013		0.81511	0.86983	0.74336		0.85016	0.89399	0.80518		0.26403	0.38679	0.14734		0.76608	0.82681	0.69612		0.81263	0.86235	0.74847
330		0.44107	0.56865	0.29278		0.84372	0.88727	0.79086		0.87024	0.90777	0.82366		0.32869	0.46246	0.19441		0.81735	0.86872	0.7455		0.85028	0.89357	0.80546		0.26575	0.38839	0.14911		0.7668	0.82879	0.70112		0.81482	0.86419	0.75015
331		0.44236	0.57069	0.29189		0.84469	0.886	0.79089		0.87075	0.90719	0.82324		0.32764	0.46814	0.19333		0.81902	0.86882	0.74556		0.85348	0.89437	0.80619		0.26694	0.39323	0.14771		0.76932	0.82684	0.69505		0.81594	0.86454	0.75056
332		0.44155	0.57782	0.29561		0.84412	0.88589	0.7917		0.87134	0.90745	0.82429		0.33333	0.46963	0.19376		0.82109	0.86899	0.74523		0.85285	0.89437	0.80483		0.2686	0.39184	0.14723		0.77147	0.82746	0.69654		0.81674	0.8674	0.75218
333		0.44598	0.57686	0.29483		0.84517	0.88815	0.79503		0.8726	0.90791	0.82481		0.33199	0.4753	0.19589		0.81956	0.87297	0.74402		0.85216	0.8941	0.80791		0.26824	0.39548	0.15037		0.77088	0.83035	0.69813		0.81591	0.866	0.75453
334		0.44665	0.57915	0.29269		0.84384	0.89095	0.79666		0.87246	0.90834	0.82635		0.33166	0.47822	0.19646		0.8206	0.87249	0.74414		0.85341	0.89528	0.8071		0.27121	0.39771	0.14777		0.77058	0.83117	0.69962		0.817	0.86566	0.75499
335		0.4489	0.57945	0.29983		0.8433	0.88953	0.7969		0.87313	0.90857	0.82453		0.33573	0.47638	0.19726		0.82249	0.8752	0.74462		0.85494	0.89504	0.81199		0.2722	0.39982	0.14703		0.77288	0.82845	0.69822		0.8167	0.86601	0.75397
336		0.45128	0.58417	0.29264		0.8436	0.88961	0.79612		0.87446	0.90948	0.82376		0.33567	0.48057	0.1983		0.82203	0.87469	0.74892		0.85473	0.89569	0.80902		0.2739	0.39619	0.14951		0.77363	0.82852	0.70194		0.8167	0.86801	0.75757
337		0.45356	0.59001	0.30036		0.84464	0.89113	0.79654		0.874	0.90909	0.82653		0.33647	0.48131	0.19763		0.82457	0.8765	0.75232		0.85597	0.89629	0.80939		0.27492	0.40196	0.15004		0.77301	0.83371	0.70211		0.81695	0.8671	0.76058
338		0.45858	0.58807	0.3005		0.84577	0.89179	0.79589		0.87332	0.90907	0.82549		0.34015	0.48273	0.20284		0.82604	0.87681	0.75397		0.8564	0.89691	0.81113		0.27771	0.40611	0.15373		0.77596	0.83366	0.70441		0.82015	0.86646	0.76283
339		0.45949	0.59062	0.30367		0.84789	0.89262	0.79852		0.87464	0.9096	0.82651		0.34197	0.48856	0.2054		0.82706	0.87579	0.75269		0.85607	0.89838	0.81047		0.27783	0.41022	0.15487		0.77657	0.83505	0.70393		0.81907	0.86944	0.76304
340		0.46524	0.5947	0.30705		0.84951	0.89263	0.79958		0.87549	0.90889	0.82896		0.3414	0.49436	0.20276		0.82874	0.87831	0.7532		0.85558	0.89939	0.81302		0.27813	0.41135	0.15614		0.77765	0.8337	0.70435		0.82088	0.86981	0.76246
341		0.46808	0.59685	0.31482		0.85059	0.89312	0.80008		0.87512	0.91048	0.82889		0.34422	0.4924	0.20637		0.82937	0.87758	0.75401		0.85745	0.89767	0.814		0.2779	0.41126	0.15362		0.77885	0.83685	0.70978		0.82189	0.87028	0.76432
342		0.47155	0.59296	0.31288		0.85045	0.89247	0.79964		0.87502	0.91081	0.82666		0.34769	0.49415	0.20331		0.82759	0.87954	0.75622		0.85868	0.89821	0.81415		0.28038	0.41174	0.15707		0.77824	0.83802	0.70995		0.82422	0.87078	0.76443
343		0.47377	0.59798	0.31243		0.85148	0.89395	0.79922		0.87648	0.9133	0.83039		0.34821	0.49683	0.20614		0.82974	0.88224	0.75559		0.85788	0.89752	0.81522		0.28318	0.41324	0.15789		0.78106	0.83972	0.7119		0.82434	0.87184	0.76452
344		0.47157	0.60062	0.31786		0.85164	0.89252	0.80056		0.87822	0.91238	0.83236		0.35202	0.5	0.20413		0.83059	0.88329	0.7564		0.85868	0.89937	0.81505		0.28288	0.4125	0.15905		0.78108	0.8405	0.71341		0.82478	0.87089	0.76501
345		0.47419	0.60596	0.31436		0.85332	0.89428	0.80223		0.87779	0.91087	0.83162		0.35677	0.49968	0.20221		0.8312	0.8833	0.75687		0.86066	0.89782	0.81549		0.28471	0.41578	0.15775		0.78227	0.83764	0.71529		0.82482	0.87071	0.76631
346		0.47032	0.60702	0.32061		0.85458	0.89224	0.8035		0.87681	0.91159	0.83266		0.35467	0.50096	0.20763		0.83069	0.88347	0.7557		0.86051	0.89998	0.81615		0.28515	0.41663	0.16046		0.78188	0.83895	0.71693		0.82637	0.87219	0.76758
347		0.47498	0.61144	0.32173		0.85461	0.89443	0.80282		0.87653	0.91311	0.8334		0.35787	0.49881	0.20727		0.83367	0.88438	0.75872		0.86157	0.90202	0.81327		0.28739	0.41526	0.16145		0.78352	0.83903	0.71961		0.82623	0.87272	0.76734
348		0.47736	0.6118	0.32318		0.85402	0.89421	0.80159		0.87778	0.91423	0.83412		0.35736	0.49884	0.21078		0.83434	0.88446	0.75618		0.86229	0.90145	0.81636		0.28946	0.4156	0.16201		0.7846	0.84082	0.71705		0.82721	0.87529	0.77048
349		0.47938	0.61792	0.32939		0.85467	0.89573	0.80419		0.87818	0.91434	0.83459		0.36466	0.501	0.21166		0.83538	0.88421	0.75749		0.86278	0.90058	0.8186		0.29492	0.42078	0.16301		0.78369	0.84	0.72001		0.82838	0.87414	0.77274
350		0.48315	0.61554	0.32822		0.85526	0.89258	0.80714		0.87767	0.91416	0.83473		0.36716	0.50797	0.2156		0.83492	0.8847	0.75976		0.86159	0.90146	0.81971		0.29386	0.42267	0.16268		0.78246	0.84346	0.7209		0.82872	0.87524	0.77286
351		0.48593	0.61911	0.32797		0.85552	0.89694	0.8081		0.87981	0.91478	0.83408		0.36585	0.51313	0.21103		0.83482	0.88437	0.75927		0.86241	0.90174	0.81484		0.29692	0.42606	0.16428		0.78291	0.84322	0.72023		0.82988	0.87408	0.77512
352		0.48391	0.61901	0.33047		0.8564	0.89815	0.8075		0.87975	0.91547	0.83588		0.36798	0.5101	0.21188		0.83762	0.88221	0.75946		0.86313	0.90261	0.81879		0.2967	0.42906	0.16842		0.78416	0.84438	0.72118		0.83129	0.87381	0.77848
353		0.48727	0.62408	0.33567		0.85729	0.89944	0.80764		0.88039	0.91698	0.83572		0.3733	0.51096	0.20785		0.83731	0.88381	0.76136		0.86384	0.90309	0.81804		0.29875	0.43146	0.1727		0.78588	0.84784	0.72373		0.8296	0.87441	0.77934
354		0.48849	0.62483	0.33426		0.85836	0.89942	0.80916		0.88095	0.91647	0.83831		0.37435	0.51241	0.20904		0.83855	0.88428	0.76152		0.86543	0.90587	0.82072		0.30117	0.43331	0.17177		0.78842	0.85109	0.72633		0.82917	0.87728	0.77782
355		0.49202	0.62813	0.34015		0.85805	0.8994	0.80784		0.88124	0.91571	0.83933		0.37539	0.51699	0.21117		0.83848	0.88571	0.76231		0.86674	0.90605	0.82188		0.29907	0.4297	0.17272		0.79	0.8475	0.72647		0.83043	0.87683	0.77731
356		0.498	0.62901	0.33808		0.85916	0.89923	0.80877		0.88155	0.91561	0.84045		0.37726	0.51833	0.2154		0.83825	0.88483	0.76616		0.86579	0.9078	0.82277		0.30336	0.43511	0.1712		0.79299	0.84745	0.72715		0.83142	0.87844	0.77915
357		0.5	0.63558	0.34344		0.85855	0.89917	0.80983		0.8814	0.91886	0.84024		0.37889	0.51832	0.21997		0.83918	0.88641	0.76633		0.86667	0.90757	0.82369		0.30514	0.4359	0.17301		0.79197	0.84874	0.72471		0.83056	0.8791	0.78235
358		0.50328	0.63837	0.34565		0.85944	0.89955	0.81122		0.8818	0.91729	0.83978		0.38159	0.52182	0.22294		0.83971	0.88938	0.76373		0.86754	0.90735	0.82261		0.30488	0.43613	0.17458		0.79284	0.84998	0.7277		0.8303	0.88062	0.78272
359		0.49999	0.63511	0.34688		0.86008	0.9006	0.81172		0.88235	0.91739	0.84169		0.38064	0.52544	0.22389		0.83953	0.88823	0.76838		0.86776	0.90866	0.82301		0.30629	0.44018	0.17594		0.79491	0.84742	0.72493		0.8299	0.88147	0.78356
360		0.50397	0.63736	0.35341		0.86241	0.90242	0.8122		0.8831	0.91805	0.84055		0.38291	0.52842	0.22764		0.84052	0.89086	0.76828		0.86956	0.90795	0.82369		0.30861	0.44488	0.17218		0.79325	0.85156	0.72627		0.83164	0.88139	0.78393
361		0.50505	0.64362	0.35348		0.86097	0.90308	0.81304		0.88277	0.91841	0.84043		0.38423	0.53056	0.22877		0.84091	0.89099	0.76882		0.86887	0.90832	0.82499		0.3084	0.4435	0.17795		0.79434	0.84987	0.72674		0.8304	0.8818	0.78402
362		0.50761	0.64032	0.3587		0.86244	0.90387	0.81396		0.88454	0.91976	0.84027		0.38941	0.5291	0.23531		0.84	0.89129	0.77244		0.86992	0.90746	0.82353		0.31302	0.44527	0.17821		0.7956	0.85162	0.7311		0.83105	0.88221	0.7829
363		0.50828	0.64324	0.35607		0.86242	0.90277	0.81179		0.88423	0.91729	0.83963		0.39346	0.52961	0.23349		0.8416	0.89062	0.76864		0.86979	0.90921	0.82517		0.31472	0.44212	0.18024		0.79555	0.85397	0.72903		0.83371	0.88274	0.77974
364		0.511	0.64688	0.35334		0.8635	0.90433	0.81317		0.88435	0.91777	0.84087		0.39064	0.5326	0.23521		0.84385	0.89054	0.77008		0.87007	0.90768	0.8256		0.31418	0.44352	0.17855		0.79626	0.8533	0.73354		0.83368	0.88261	0.78091
365		0.51332	0.64786	0.35201		0.86423	0.90465	0.81622		0.8848	0.91881	0.84247		0.3994	0.53843	0.23548		0.84365	0.88976	0.77182		0.87056	0.9089	0.82917		0.31476	0.44875	0.18151		0.79622	0.85311	0.73242		0.83279	0.88475	0.78249
366		0.51651	0.65203	0.35548		0.86407	0.90486	0.81364		0.88602	0.92041	0.84099		0.39581	0.54324	0.23713		0.84548	0.89279	0.77224		0.87053	0.91212	0.82751		0.31566	0.45146	0.18085		0.79533	0.85311	0.73392		0.83689	0.88514	0.7825
367		0.51434	0.64908	0.35477		0.86402	0.90618	0.81571		0.88677	0.92079	0.84226		0.39649	0.54144	0.23514		0.84714	0.89405	0.77475		0.87225	0.91056	0.82727		0.31552	0.45325	0.1816		0.7952	0.85185	0.73405		0.83621	0.88643	0.78367
368		0.51874	0.65158	0.3593		0.86476	0.90496	0.81669		0.88776	0.92037	0.84257		0.3994	0.54055	0.23545		0.84522	0.89429	0.77754		0.87278	0.91015	0.82854		0.31893	0.4578	0.18099		0.79678	0.85249	0.73639		0.83753	0.88546	0.78283
369		0.52015	0.65361	0.36028		0.86471	0.90642	0.815		0.8867	0.91991	0.84309		0.40122	0.54822	0.24046		0.84483	0.89384	0.77474		0.87248	0.91116	0.8286		0.32237	0.45991	0.18205		0.79612	0.85458	0.73516		0.83777	0.88533	0.78452
370		0.52674	0.6579	0.36271		0.8654	0.90654	0.81459		0.88746	0.9205	0.84305		0.40464	0.55142	0.23994		0.84575	0.89629	0.7767		0.87308	0.91123	0.83124		0.32232	0.46185	0.18475		0.79737	0.85473	0.73708		0.83874	0.88678	0.78638
371		0.53024	0.65958	0.36571		0.8668	0.90605	0.81566		0.88741	0.91979	0.84254		0.40742	0.54973	0.24091		0.84543	0.89366	0.77828		0.87406	0.91155	0.82887		0.32432	0.46165	0.18536		0.79873	0.856	0.73517		0.83912	0.88931	0.78462
372		0.5303	0.66533	0.36463		0.86815	0.9075	0.81853		0.88832	0.92153	0.83981		0.40322	0.55181	0.23993		0.84562	0.89312	0.77645		0.8733	0.91217	0.83008		0.32628	0.46427	0.18553		0.79979	0.8578	0.73336		0.8384	0.88884	0.78666
373		0.53508	0.66794	0.36791		0.86788	0.90804	0.8184		0.88731	0.92114	0.84372		0.40638	0.55088	0.24365		0.84676	0.89338	0.7778		0.87419	0.91043	0.8327		0.32891	0.4638	0.18695		0.80123	0.85681	0.73457		0.84051	0.88666	0.78645
374		0.53971	0.66366	0.37428		0.86793	0.90774	0.81845		0.88802	0.92386	0.84342		0.41242	0.55772	0.24347		0.84795	0.89445	0.78177		0.87283	0.91166	0.83136		0.33128	0.46758	0.18492		0.80399	0.86007	0.73916		0.84026	0.8868	0.78938
375		0.53733	0.67067	0.37211		0.86943	0.90787	0.81838		0.88759	0.92274	0.84646		0.41709	0.56203	0.24277		0.84728	0.89573	0.78021		0.87421	0.91271	0.83265		0.33434	0.46224	0.18544		0.80328	0.8606	0.73907		0.84245	0.88836	0.78856
376		0.53809	0.67037	0.37561		0.86813	0.90869	0.82088		0.88913	0.92397	0.84798		0.415	0.56472	0.24536		0.84802	0.89697	0.78184		0.87526	0.91302	0.83341		0.33589	0.46979	0.18906		0.80123	0.86291	0.74022		0.84066	0.88678	0.79121
377		0.53731	0.67595	0.3757		0.86775	0.90833	0.82464		0.88982	0.92351	0.84632		0.41753	0.56602	0.24896		0.84931	0.89684	0.78175		0.87631	0.91358	0.83404		0.3357	0.46706	0.18997		0.80403	0.86203	0.74277		0.84329	0.8897	0.78975
378		0.54052	0.67741	0.37709		0.86749	0.90728	0.82354		0.88996	0.92398	0.84825		0.4215	0.56519	0.24621		0.84884	0.89653	0.78017		0.8763	0.91397	0.8355		0.33937	0.46697	0.19355		0.80579	0.86261	0.74184		0.84406	0.88886	0.79006
379		0.54348	0.67558	0.38466		0.86922	0.90813	0.82461		0.88889	0.92424	0.84822		0.42267	0.56986	0.24783		0.85027	0.89727	0.78105		0.87578	0.91541	0.83455		0.33608	0.4735	0.19824		0.80506	0.86189	0.74355		0.84318	0.88933	0.78794
380		0.54913	0.67546	0.38825		0.86858	0.90666	0.82388		0.88922	0.92449	0.8465		0.42556	0.57167	0.249		0.85055	0.89915	0.78297		0.87657	0.9161	0.8355		0.33917	0.47587	0.19815		0.80559	0.86115	0.74599		0.84371	0.88833	0.7895
381		0.54762	0.6794	0.389		0.86907	0.9088	0.81972		0.88935	0.92577	0.84599		0.42639	0.57707	0.25498		0.85267	0.89825	0.78317		0.87596	0.91481	0.83305		0.34029	0.47682	0.19606		0.8067	0.86286	0.74454		0.84499	0.88838	0.78937
382		0.55359	0.68404	0.38827		0.8684	0.91044	0.82129		0.88855	0.92417	0.84786		0.42612	0.57873	0.25881		0.85263	0.90015	0.784		0.87731	0.91506	0.83477		0.34277	0.48343	0.19617		0.80829	0.8631	0.74573		0.84475	0.89101	0.79091
383		0.5538	0.67854	0.38415		0.86831	0.90942	0.82284		0.89095	0.92399	0.84802		0.42723	0.58157	0.25791		0.85209	0.89912	0.78616		0.87719	0.91475	0.83598		0.34476	0.4832	0.19917		0.80851	0.86414	0.74611		0.84515	0.89033	0.79105
384		0.55489	0.68064	0.38611		0.8685	0.90959	0.82366		0.89066	0.9219	0.84838		0.4318	0.58142	0.26074		0.85304	0.89977	0.78587		0.87789	0.9147	0.83337		0.34543	0.48772	0.20328		0.80906	0.86297	0.74897		0.84506	0.89298	0.79038
385		0.55865	0.68314	0.38639		0.8704	0.90943	0.82336		0.8898	0.92258	0.84888		0.43282	0.57921	0.26056		0.85244	0.89897	0.78715		0.87684	0.91465	0.83432		0.34575	0.49005	0.2013		0.81006	0.86697	0.75005		0.84489	0.8936	0.79136
386		0.55852	0.69028	0.39088		0.87029	0.9096	0.82497		0.89008	0.92223	0.85065		0.42862	0.58385	0.26114		0.85243	0.89806	0.78968		0.87882	0.91699	0.83402		0.34587	0.48616	0.19863		0.81124	0.8669	0.75055		0.84514	0.89229	0.79249
387		0.5606	0.69461	0.39397		0.86984	0.91038	0.82769		0.89156	0.92386	0.84964		0.43556	0.59066	0.26739		0.85333	0.89699	0.79093		0.87918	0.91643	0.83556		0.34385	0.48972	0.19765		0.81078	0.86689	0.75056		0.84552	0.89283	0.79244
388		0.56306	0.68961	0.40211		0.87024	0.90906	0.82655		0.8908	0.92364	0.84843		0.43728	0.58981	0.26588		0.85497	0.898	0.79252		0.87853	0.91824	0.83612		0.34767	0.49237	0.19854		0.81063	0.8656	0.74951		0.84607	0.89357	0.79123
389		0.5677	0.69208	0.39866		0.87035	0.90991	0.82631		0.89076	0.92324	0.84962		0.43595	0.59574	0.2639		0.85371	0.89878	0.79235		0.87922	0.91667	0.8357		0.35043	0.49467	0.19887		0.80933	0.86507	0.74903		0.84534	0.89331	0.79139
390		0.57037	0.69813	0.402		0.87119	0.91111	0.82675		0.89103	0.92291	0.85147		0.44153	0.59586	0.26662		0.85524	0.8978	0.79413		0.87956	0.91856	0.83509		0.35434	0.5	0.19609		0.81223	0.86661	0.75177		0.84624	0.89426	0.79177
391		0.57251	0.69859	0.40198		0.87257	0.91365	0.82629		0.89104	0.92431	0.85285		0.44139	0.59605	0.26992		0.85531	0.89751	0.7968		0.87812	0.9185	0.8356		0.35821	0.50299	0.20132		0.8133	0.86498	0.75221		0.84623	0.89602	0.79236
392		0.57326	0.70432	0.39698		0.8712	0.91248	0.82522		0.89117	0.92546	0.85244		0.44285	0.60064	0.27055		0.85512	0.89863	0.79504		0.87802	0.91867	0.83372		0.35767	0.49712	0.2032		0.81312	0.86642	0.75378		0.84797	0.89339	0.7906
393		0.5753	0.70816	0.40083		0.87116	0.91193	0.82675		0.89246	0.92531	0.85329		0.44659	0.59745	0.2686		0.85683	0.89949	0.79192		0.87934	0.91926	0.83603		0.36264	0.49858	0.20304		0.81263	0.86451	0.75206		0.84904	0.89565	0.78999
394		0.57778	0.7096	0.39772		0.87172	0.91211	0.82785		0.89218	0.92461	0.85347		0.44466	0.60013	0.27145		0.85637	0.90064	0.79564		0.8802	0.91893	0.8355		0.36345	0.50296	0.20455		0.81312	0.86725	0.75396		0.84883	0.89646	0.79561
395		0.58149	0.71374	0.40229		0.87177	0.91275	0.82776		0.89315	0.92671	0.85419		0.44859	0.60356	0.27506		0.85714	0.90169	0.79481		0.87935	0.91905	0.83459		0.36537	0.50316	0.20532		0.81072	0.86638	0.75455		0.8493	0.89865	0.79511
396		0.58183	0.71536	0.40712		0.87232	0.91278	0.82738		0.89335	0.92631	0.85442		0.44861	0.60033	0.2767		0.8588	0.9	0.79745		0.88029	0.9194	0.83857		0.3621	0.50333	0.20625		0.81198	0.86425	0.75317		0.85189	0.89972	0.79495
397		0.58735	0.71313	0.41128		0.87163	0.91353	0.83049		0.89328	0.92692	0.85519		0.44723	0.60692	0.28069		0.85915	0.90063	0.79879		0.88165	0.9188	0.83854		0.3654	0.50412	0.20906		0.81339	0.8681	0.75605		0.8513	0.89865	0.7968
398		0.58724	0.7149	0.41205		0.8723	0.91331	0.83037		0.89275	0.92701	0.85398		0.45058	0.60346	0.27956		0.85981	0.90333	0.79737		0.88248	0.92035	0.83879		0.36677	0.50309	0.21201		0.81417	0.86649	0.75627		0.85208	0.89713	0.79458
399		0.58551	0.71368	0.41351		0.87264	0.91278	0.83109		0.89279	0.92813	0.85329		0.45657	0.60625	0.27934		0.85902	0.90114	0.7992		0.88085	0.91991	0.83825		0.36859	0.50429	0.21645		0.81505	0.8677	0.75627		0.85264	0.90059	0.79373
400		0.58904	0.71451	0.41492		0.87307	0.91338	0.83062		0.89368	0.92833	0.8552		0.45599	0.61216	0.27978		0.85952	0.90266	0.79922		0.88254	0.92128	0.8401		0.37096	0.51081	0.21467		0.8151	0.86563	0.75522		0.85095	0.89675	0.79754
401		0.58805	0.7121	0.41782		0.8727	0.91441	0.83235		0.89431	0.92689	0.85597		0.46018	0.61291	0.28456		0.85912	0.9015	0.79789		0.88212	0.92219	0.83859		0.37219	0.50962	0.21554		0.81584	0.86565	0.75773		0.85173	0.8981	0.79873
402		0.59342	0.71596	0.42264		0.87462	0.9155	0.83245		0.89479	0.92636	0.85394		0.46612	0.61231	0.28593		0.85882	0.90207	0.79759		0.88198	0.9219	0.84062		0.37229	0.51171	0.21769		0.81478	0.86667	0.75704		0.85211	0.8976	0.79764
403		0.5926	0.71912	0.42094		0.875	0.91498	0.83432		0.89458	0.92662	0.85325		0.46361	0.61803	0.28395		0.85747	0.90165	0.80098		0.88242	0.92213	0.84072		0.37538	0.5116	0.21678		0.81629	0.86952	0.75939		0.85366	0.89998	0.7967
404		0.59596	0.71862	0.42207		0.87476	0.91493	0.83404		0.89447	0.92691	0.85464		0.46556	0.62571	0.29111		0.85789	0.90196	0.80048		0.88192	0.92325	0.84154		0.37604	0.51261	0.21831		0.81643	0.86863	0.75918		0.85241	0.90019	0.79829
405		0.59862	0.71871	0.42663		0.87461	0.91591	0.83116		0.894	0.92597	0.85349		0.467	0.6246	0.29197		0.85863	0.90379	0.80354		0.88267	0.92403	0.84062		0.37868	0.51154	0.21966		0.81625	0.8683	0.75896		0.85165	0.90043	0.79964
406		0.59962	0.721	0.42402		0.87525	0.9145	0.83267		0.89431	0.92554	0.85339		0.46735	0.6235	0.29742		0.859	0.90472	0.80048		0.88305	0.92368	0.84096		0.37746	0.51821	0.2198		0.81599	0.86765	0.75871		0.85185	0.90045	0.80166
407		0.60263	0.72426	0.41689		0.87421	0.91634	0.83309		0.89511	0.92629	0.85513		0.47203	0.62772	0.29523		0.86087	0.90615	0.80134		0.88453	0.92434	0.83843		0.37851	0.51945	0.22244		0.81652	0.86909	0.75959		0.85301	0.89935	0.80041
408		0.60585	0.72494	0.42352		0.87446	0.91562	0.83366		0.89441	0.92731	0.85603		0.47091	0.63217	0.3013		0.86154	0.90648	0.80361		0.8841	0.92338	0.83747		0.38148	0.52095	0.22676		0.81687	0.86906	0.75992		0.85111	0.90086	0.80152
409		0.60679	0.7284	0.43011		0.87512	0.91574	0.83468		0.89479	0.92623	0.8563		0.47524	0.63179	0.30008		0.86254	0.90561	0.8035		0.88385	0.92215	0.83704		0.38186	0.51653	0.22342		0.81799	0.86867	0.76349		0.85333	0.90124	0.80159
410		0.60693	0.72962	0.4335		0.8746	0.91492	0.83408		0.89458	0.92686	0.85743		0.47656	0.63499	0.30321		0.86258	0.90454	0.80226		0.88477	0.9201	0.83921		0.381	0.52475	0.22483		0.81818	0.87041	0.76423		0.85228	0.90253	0.80366
411		0.60718	0.73181	0.43227		0.875	0.91605	0.83413		0.89559	0.92639	0.85742		0.48133	0.6351	0.30241		0.86282	0.90401	0.80048		0.88414	0.91954	0.83951		0.38359	0.52661	0.22645		0.81909	0.86965	0.76091		0.85307	0.90087	0.80725
412		0.61075	0.73541	0.44102		0.8724	0.91548	0.83544		0.89596	0.9284	0.85802		0.48243	0.63754	0.30476		0.86296	0.90514	0.80194		0.88485	0.9213	0.84272		0.38604	0.53176	0.2275		0.81886	0.86768	0.7612		0.85308	0.90013	0.80631
413		0.61128	0.73799	0.43872		0.87474	0.9148	0.83433		0.89659	0.92747	0.85717		0.48216	0.63837	0.30862		0.86408	0.9056	0.80121		0.88584	0.92138	0.83919		0.3901	0.53346	0.22864		0.82038	0.86892	0.76302		0.85484	0.90059	0.80405
414		0.61201	0.73731	0.44788		0.87622	0.91503	0.8353		0.89691	0.92808	0.85537		0.48494	0.63921	0.31357		0.86418	0.90513	0.80353		0.88586	0.92375	0.84152		0.39327	0.54235	0.23204		0.81976	0.87243	0.76214		0.85515	0.89973	0.80626
415		0.61313	0.74084	0.44773		0.87702	0.91495	0.83607		0.89762	0.92763	0.85411		0.48796	0.64309	0.31003		0.86434	0.90733	0.80444		0.88535	0.92354	0.84488		0.39497	0.54466	0.23437		0.82083	0.87172	0.7615		0.85652	0.89996	0.80705
416		0.61597	0.74538	0.44177		0.87628	0.91554	0.8364		0.89683	0.92753	0.85629		0.48715	0.64022	0.31103		0.86594	0.90816	0.8057		0.88547	0.92238	0.84363		0.39625	0.54106	0.23233		0.8215	0.8732	0.76484		0.85554	0.89954	0.80701
417		0.61871	0.74577	0.45172		0.87666	0.91518	0.83555		0.89878	0.92735	0.85801		0.49124	0.64547	0.31006		0.86503	0.9072	0.80281		0.8851	0.92336	0.84327		0.39329	0.54829	0.23326		0.81972	0.87445	0.76557		0.85714	0.89769	0.80657
418		0.62196	0.74752	0.448		0.87778	0.91683	0.83557		0.89738	0.92717	0.85835		0.49057	0.64933	0.31304		0.86548	0.90737	0.80348		0.88574	0.92416	0.84192		0.39371	0.5493	0.23532		0.82004	0.87464	0.76582		0.85637	0.89955	0.8055
419		0.62128	0.7513	0.45665		0.87853	0.91458	0.83562		0.89845	0.92692	0.85821		0.4941	0.64633	0.31464		0.86344	0.90719	0.79969		0.8868	0.92571	0.84148		0.39862	0.55295	0.24543		0.81838	0.87497	0.76502		0.85714	0.9	0.80381
420		0.62387	0.75116	0.45982		0.87851	0.91698	0.83621		0.89903	0.92825	0.85778		0.49617	0.64648	0.31647		0.86487	0.90843	0.80085		0.88681	0.92534	0.84186		0.39899	0.54896	0.24523		0.8189	0.87245	0.76393		0.85621	0.8993	0.80462
421		0.62618	0.75099	0.45976		0.87827	0.91557	0.83337		0.89839	0.92981	0.85637		0.49433	0.64998	0.31481		0.86461	0.90907	0.80202		0.88737	0.92516	0.84246		0.39934	0.54645	0.24471		0.81947	0.87231	0.76483		0.85607	0.90066	0.80589
422		0.63141	0.75704	0.455		0.87805	0.91749	0.83772		0.89919	0.92953	0.85714		0.49799	0.65221	0.31133		0.86498	0.90889	0.803		0.88662	0.92472	0.84313		0.39878	0.54362	0.24126		0.8206	0.86985	0.76452		0.85666	0.90164	0.80595
423		0.63007	0.75502	0.45975		0.87925	0.91742	0.83803		0.89887	0.9287	0.85827		0.50101	0.65389	0.32156		0.86461	0.91082	0.8047		0.88696	0.92558	0.84432		0.40063	0.54365	0.24241		0.82186	0.86916	0.76351		0.85762	0.90274	0.80658
424		0.632	0.75531	0.46147		0.88028	0.91574	0.83727		0.89911	0.92856	0.8589		0.50147	0.65731	0.32331		0.86393	0.90929	0.8052		0.88662	0.92599	0.84532		0.40204	0.54885	0.24548		0.82192	0.87114	0.7675		0.85699	0.90498	0.80651
425		0.63282	0.75146	0.46688		0.87975	0.91488	0.83906		0.8988	0.92868	0.85803		0.50387	0.65908	0.32876		0.86423	0.90903	0.81016		0.88713	0.92656	0.84355		0.40875	0.55451	0.24572		0.82235	0.87389	0.7667		0.85605	0.90517	0.80498
426		0.63844	0.75387	0.47183		0.881	0.91541	0.83874		0.8991	0.93012	0.85912		0.50361	0.65741	0.33012		0.86278	0.90901	0.80927		0.88664	0.92707	0.84491		0.41188	0.55127	0.24804		0.82178	0.87344	0.76637		0.85746	0.90323	0.80537
427		0.63802	0.75391	0.47208		0.88079	0.91648	0.83699		0.89798	0.92999	0.85717		0.50533	0.65837	0.32782		0.86221	0.9087	0.8093		0.88613	0.92753	0.84493		0.41164	0.5526	0.24949		0.82263	0.87413	0.76619		0.85536	0.90237	0.80505
428		0.64037	0.75509	0.47659		0.88012	0.91609	0.83701		0.89891	0.92895	0.85869		0.50738	0.66311	0.33097		0.86368	0.90947	0.80972		0.88683	0.92766	0.84603		0.41221	0.55641	0.24334		0.82392	0.87386	0.76983		0.85623	0.90182	0.80579
429		0.64449	0.76135	0.47909		0.87929	0.91561	0.83907		0.8997	0.92883	0.8601		0.5082	0.66728	0.33027		0.86674	0.91002	0.80972		0.88684	0.92761	0.84486		0.41508	0.56247	0.24379		0.82247	0.87471	0.76754		0.8559	0.9034	0.80725
430		0.64672	0.76092	0.48075		0.88016	0.91559	0.83859		0.9	0.93046	0.86078		0.51417	0.66654	0.33664		0.86708	0.91119	0.81142		0.88806	0.92822	0.84511		0.41433	0.56304	0.24103		0.82242	0.87255	0.76845		0.85597	0.90236	0.8072
431		0.64961	0.76156	0.48187		0.87963	0.91731	0.83836		0.89952	0.93031	0.85972		0.51682	0.66453	0.33263		0.86729	0.90961	0.80826		0.88596	0.92731	0.84462		0.41616	0.56406	0.24942		0.82432	0.87491	0.76835		0.85575	0.90341	0.80415
432		0.64706	0.76033	0.48415		0.88053	0.91832	0.83909		0.9001	0.92942	0.86113		0.52028	0.66996	0.33522		0.86551	0.911	0.81007		0.88803	0.92779	0.84717		0.42095	0.56332	0.25283		0.82519	0.87494	0.76759		0.85492	0.90231	0.8064
433		0.65089	0.75995	0.48687		0.88012	0.91805	0.83841		0.9002	0.92918	0.86187		0.52557	0.66952	0.34227		0.86681	0.90891	0.80847		0.88827	0.92741	0.84597		0.41963	0.56355	0.25		0.82405	0.87572	0.76677		0.85582	0.90264	0.80479
434		0.65021	0.7657	0.48718		0.88052	0.91918	0.8386		0.89956	0.92961	0.86347		0.52429	0.6708	0.34274		0.86731	0.90942	0.81093		0.88864	0.92616	0.84792		0.42362	0.56222	0.24966		0.82437	0.87743	0.76576		0.85729	0.90288	0.80581
435		0.65213	0.76584	0.48994		0.88012	0.91824	0.83756		0.89949	0.9304	0.86029		0.5253	0.67691	0.34299		0.86688	0.90907	0.81023		0.88877	0.92699	0.84715		0.4241	0.57168	0.25344		0.82495	0.87557	0.76721		0.85684	0.90385	0.80784
436		0.65114	0.77147	0.48973		0.88126	0.91802	0.83923		0.89856	0.9296	0.86139		0.52557	0.67755	0.34588		0.86749	0.90868	0.81005		0.88798	0.9266	0.84798		0.42482	0.57224	0.25671		0.82486	0.875	0.76621		0.85924	0.90474	0.80612
437		0.65458	0.77462	0.49439		0.88121	0.91889	0.84058		0.8989	0.93083	0.86134		0.52843	0.67781	0.34751		0.86819	0.90926	0.81157		0.8884	0.92793	0.84688		0.42213	0.57371	0.25409		0.82543	0.87554	0.76614		0.85935	0.90528	0.80728
438		0.65598	0.77436	0.49789		0.88086	0.91966	0.83987		0.8999	0.92898	0.86193		0.53166	0.68128	0.3476		0.86887	0.90982	0.81076		0.8883	0.92651	0.84608		0.42352	0.57387	0.25464		0.8229	0.87577	0.76795		0.85949	0.90611	0.80605
439		0.65567	0.77107	0.49273		0.88212	0.91833	0.83841		0.89951	0.92984	0.86037		0.53446	0.67937	0.34605		0.87007	0.91187	0.81059		0.88796	0.92692	0.84536		0.42673	0.57635	0.25173		0.82462	0.87525	0.76698		0.85763	0.90654	0.80689
440		0.6568	0.77276	0.49799		0.88178	0.91832	0.84128		0.8998	0.93211	0.86173		0.53149	0.67964	0.34732		0.86934	0.91025	0.80958		0.88914	0.92629	0.84769		0.42918	0.57809	0.25483		0.82528	0.87668	0.76687		0.85666	0.90775	0.8077
441		0.65744	0.77393	0.50223		0.88212	0.91885	0.83923		0.89952	0.92938	0.86122		0.53182	0.6821	0.35218		0.87015	0.90973	0.81008		0.88913	0.92652	0.84445		0.43469	0.57764	0.26089		0.827	0.87954	0.7686		0.85538	0.90671	0.80714
442		0.65937	0.77418	0.50489		0.88223	0.91895	0.84021		0.89942	0.9315	0.86128		0.53375	0.68476	0.35256		0.87042	0.91036	0.80992		0.88807	0.92455	0.84665		0.43285	0.57937	0.26169		0.82718	0.8798	0.7652		0.85849	0.90651	0.80647
443		0.66463	0.77616	0.50474		0.88274	0.9173	0.84159		0.89893	0.93175	0.8608		0.53354	0.68301	0.35113		0.87093	0.91189	0.81429		0.88924	0.92546	0.84823		0.43505	0.58175	0.26541		0.82735	0.87788	0.76361		0.85959	0.90657	0.80818
444		0.66599	0.77444	0.50811		0.88254	0.91698	0.83955		0.8996	0.93157	0.86184		0.53853	0.68415	0.35534		0.87033	0.91229	0.81557		0.89027	0.92489	0.84544		0.43859	0.58457	0.26825		0.82729	0.8774	0.76443		0.85961	0.90575	0.80877
445		0.66732	0.7786	0.50968		0.88276	0.91873	0.83859		0.9007	0.93095	0.86308		0.53886	0.68484	0.35244		0.87051	0.90943	0.8166		0.89053	0.92679	0.84567		0.44017	0.59159	0.2679		0.82579	0.87782	0.76833		0.85958	0.90399	0.80966
446		0.66794	0.77814	0.50853		0.88282	0.91815	0.83729		0.89949	0.93118	0.86203		0.54382	0.6912	0.35838		0.87064	0.91069	0.81537		0.89024	0.92638	0.84515		0.44479	0.58787	0.26024		0.82624	0.87878	0.7703		0.85994	0.90673	0.80742
447		0.66864	0.78086	0.51347		0.8826	0.9189	0.84001		0.90196	0.93164	0.86108		0.5482	0.69433	0.36675		0.87163	0.91277	0.81361		0.88971	0.92709	0.84753		0.44741	0.58861	0.26278		0.82857	0.87945	0.77176		0.85819	0.90682	0.80819
448		0.66857	0.78007	0.5138		0.88415	0.91909	0.8399		0.90049	0.93087	0.85944		0.54699	0.6973	0.3655		0.87097	0.91209	0.81511		0.8902	0.92856	0.84632		0.44549	0.59186	0.26667		0.82866	0.87982	0.77273		0.85896	0.90863	0.80647
449		0.674	0.78317	0.51881		0.88265	0.92008	0.84124		0.90109	0.93158	0.86117		0.55063	0.69819	0.37156		0.87027	0.91211	0.81858		0.88959	0.92752	0.84582		0.45083	0.59143	0.27019		0.82672	0.87949	0.77164		0.86	0.90784	0.80682
450		0.67337	0.78717	0.51774		0.88323	0.92024	0.83889		0.9003	0.93071	0.85935		0.55025	0.6997	0.36477		0.87059	0.90891	0.81943		0.89154	0.92792	0.84432		0.45366	0.59197	0.26835		0.82832	0.8813	0.7728		0.86041	0.90742	0.8087
451		0.67505	0.78613	0.51877		0.88371	0.91977	0.8368		0.90141	0.93229	0.86032		0.55569	0.70379	0.36813		0.87146	0.90946	0.81779		0.89126	0.92777	0.84417		0.45231	0.59154	0.27142		0.82733	0.88461	0.7754		0.86049	0.90712	0.80726
452		0.6795	0.78276	0.52751		0.88246	0.91711	0.83873		0.90213	0.93278	0.85966		0.55809	0.70493	0.37357		0.87025	0.90848	0.82066		0.89071	0.92776	0.84428		0.45418	0.59717	0.27191		0.82691	0.88078	0.77516		0.85999	0.90623	0.80803
453		0.6793	0.78501	0.52473		0.88292	0.91801	0.83777		0.90217	0.93209	0.86079		0.56212	0.7075	0.37251		0.87076	0.91112	0.82093		0.89085	0.9284	0.84554		0.45306	0.59676	0.27599		0.82703	0.88207	0.77389		0.86018	0.90509	0.80945
454		0.6811	0.78486	0.52766		0.88398	0.91794	0.83867		0.90246	0.93262	0.8633		0.56438	0.70762	0.37148		0.87024	0.91008	0.82018		0.89121	0.92945	0.84619		0.45287	0.60151	0.28256		0.82684	0.88118	0.77448		0.86009	0.90496	0.80701
455		0.68583	0.78674	0.52805		0.88393	0.91814	0.84017		0.90241	0.93252	0.86357		0.56219	0.70428	0.37286		0.86862	0.90909	0.81843		0.88966	0.93096	0.84554		0.4553	0.59991	0.28035		0.82637	0.88159	0.77565		0.85973	0.90329	0.80855
456		0.68719	0.78739	0.52849		0.88439	0.91634	0.84019		0.9023	0.93206	0.8628		0.56359	0.70186	0.37569		0.86974	0.91102	0.82005		0.89007	0.93081	0.84556		0.45592	0.60117	0.28368		0.82755	0.88039	0.77379		0.86029	0.90639	0.80965
457		0.68463	0.78901	0.53435		0.88481	0.91884	0.83954		0.90241	0.93218	0.86375		0.56742	0.70563	0.38073		0.8715	0.91064	0.81862		0.89022	0.9315	0.84503		0.45832	0.60545	0.28335		0.82759	0.87914	0.77323		0.86024	0.90837	0.80702
458		0.68583	0.7887	0.5394		0.88428	0.91788	0.84302		0.90071	0.93219	0.86255		0.56856	0.70722	0.38433		0.87061	0.90964	0.81902		0.89087	0.93202	0.84667		0.46131	0.60654	0.28241		0.82965	0.88204	0.77381		0.86	0.91068	0.81005
459		0.68851	0.7939	0.53858		0.88404	0.91848	0.84319		0.9028	0.93054	0.86218		0.57068	0.7066	0.38234		0.87124	0.91047	0.81948		0.89126	0.93165	0.85012		0.46259	0.60801	0.27581		0.83029	0.88086	0.77361		0.86101	0.90993	0.81081
460		0.69276	0.79443	0.54282		0.88534	0.91896	0.84424		0.90306	0.9312	0.86065		0.57202	0.70635	0.38645		0.87113	0.91145	0.81986		0.89253	0.93016	0.84808		0.46572	0.61009	0.28304		0.82866	0.88014	0.77492		0.86057	0.90926	0.809
461		0.69447	0.79414	0.54141		0.88496	0.91867	0.84326		0.90338	0.93326	0.86059		0.5744	0.70769	0.38499		0.87101	0.9107	0.81936		0.89247	0.9319	0.8498		0.46987	0.60552	0.28417		0.82929	0.87984	0.77398		0.86135	0.90867	0.80855
462		0.69555	0.79339	0.5469		0.88374	0.91989	0.84106		0.90383	0.93321	0.86173		0.57752	0.70539	0.38499		0.87076	0.91208	0.81889		0.89249	0.93154	0.85125		0.47113	0.61554	0.28404		0.82855	0.88109	0.77458		0.86079	0.90847	0.80797
463		0.69549	0.79126	0.54941		0.88341	0.92069	0.84335		0.9041	0.9351	0.86193		0.57682	0.70961	0.38492		0.8709	0.91325	0.81882		0.8922	0.93115	0.84842		0.47077	0.62013	0.28657		0.83015	0.87945	0.77426		0.86161	0.90901	0.80695
464		0.69534	0.79112	0.55236		0.88338	0.92197	0.84456		0.90194	0.93373	0.86099		0.57902	0.71304	0.38341		0.86995	0.91234	0.81786		0.89232	0.92989	0.84648		0.47186	0.62045	0.28548		0.8289	0.88147	0.774		0.86174	0.9084	0.80817
465		0.6955	0.79334	0.55252		0.88224	0.92395	0.84418		0.90266	0.93355	0.86222		0.58354	0.71249	0.38709		0.8706	0.91294	0.8203		0.89181	0.92971	0.84695		0.47732	0.6224	0.28855		0.83175	0.88409	0.77339		0.86196	0.91138	0.80688
466		0.69641	0.79511	0.55902		0.88317	0.92097	0.84413		0.90258	0.9332	0.86076		0.58301	0.71712	0.38492		0.87187	0.91154	0.82023		0.89174	0.93012	0.84744		0.4784	0.62033	0.2957		0.82907	0.88329	0.7742		0.86247	0.9112	0.80954
467		0.69774	0.79721	0.55883		0.88367	0.92144	0.84285		0.90329	0.93482	0.859		0.5844	0.72058	0.38901		0.87223	0.9122	0.82094		0.89181	0.92916	0.84615		0.48301	0.6223	0.29688		0.82901	0.88137	0.77205		0.86266	0.90909	0.81054
468		0.69879	0.79677	0.56337		0.88271	0.92098	0.84203		0.90293	0.93519	0.86137		0.58904	0.72384	0.39044		0.87236	0.91175	0.81901		0.89369	0.92871	0.84825		0.4803	0.62246	0.29551		0.82975	0.88124	0.77389		0.86241	0.90989	0.8085
469		0.70452	0.79605	0.5617		0.88382	0.9216	0.84384		0.90383	0.93385	0.8597		0.59045	0.7247	0.39297		0.87361	0.90909	0.81844		0.89315	0.92856	0.84609		0.48273	0.62365	0.29463		0.83189	0.88043	0.77381		0.86292	0.91093	0.80691
470		0.70512	0.8	0.56165		0.88323	0.92179	0.84145		0.90313	0.93529	0.8578		0.59071	0.72738	0.39214		0.87376	0.9087	0.81932		0.89159	0.92749	0.84631		0.48374	0.62269	0.30117		0.83149	0.87944	0.77429		0.86338	0.91123	0.80699
471		0.70547	0.8021	0.56577		0.88396	0.91996	0.84257		0.90318	0.93567	0.86052		0.58792	0.72757	0.39433		0.87213	0.90969	0.8174		0.89271	0.93052	0.84833		0.48471	0.62889	0.30284		0.83117	0.87856	0.77062		0.86239	0.91168	0.80631
472		0.7064	0.80197	0.56026		0.88383	0.92007	0.84261		0.9037	0.9362	0.85887		0.593	0.73129	0.39965		0.87425	0.90991	0.81797		0.89163	0.93005	0.84748		0.48575	0.62688	0.30485		0.83261	0.88032	0.77066		0.86271	0.91058	0.80714
473		0.7094	0.80264	0.5648		0.88356	0.92023	0.84109		0.90366	0.93593	0.85908		0.59606	0.73025	0.39933		0.87248	0.91136	0.81802		0.89189	0.93046	0.84786		0.48948	0.63129	0.29813		0.82969	0.88105	0.77195		0.86175	0.91125	0.80673
474		0.70998	0.80405	0.56528		0.88435	0.92072	0.84243		0.90463	0.93562	0.86086		0.59857	0.732	0.40585		0.87422	0.91183	0.819		0.89305	0.93172	0.84874		0.49061	0.63183	0.30067		0.83102	0.88104	0.77273		0.86298	0.90929	0.80324
475		0.71144	0.80513	0.57129		0.88513	0.92081	0.84326		0.90361	0.93705	0.86022		0.60021	0.73221	0.40749		0.87368	0.91272	0.82007		0.89246	0.93229	0.84816		0.49365	0.63347	0.30323		0.83118	0.87962	0.77264		0.86169	0.90903	0.80424
476		0.71257	0.80284	0.57025		0.88507	0.92275	0.84338		0.90359	0.93648	0.85945		0.6037	0.73195	0.41094		0.87414	0.9111	0.81893		0.89089	0.93218	0.84938		0.49279	0.63336	0.30549		0.83146	0.88234	0.76981		0.86227	0.90808	0.80582
477		0.7163	0.80673	0.56879		0.88521	0.92247	0.84265		0.90597	0.93522	0.86244		0.59958	0.73507	0.41236		0.87513	0.91204	0.81996		0.89192	0.93102	0.8501		0.49281	0.63833	0.30588		0.83067	0.87956	0.77045		0.86157	0.90844	0.80652
478		0.71764	0.80639	0.56964		0.8856	0.92164	0.84504		0.90457	0.93633	0.86198		0.59792	0.73807	0.41147		0.87513	0.91108	0.82061		0.89062	0.93161	0.84926		0.4949	0.6409	0.30275		0.83045	0.88045	0.77198		0.86334	0.90872	0.80465
479		0.71687	0.80743	0.57155		0.88484	0.92264	0.84329		0.90411	0.93701	0.85987		0.60856	0.74197	0.4119		0.87445	0.91164	0.82192		0.89121	0.93196	0.85128		0.49696	0.64315	0.30475		0.83171	0.88496	0.77246		0.86124	0.90808	0.80878
480		0.71902	0.80841	0.57887		0.88608	0.925	0.84417		0.90452	0.93749	0.85996		0.6084	0.74214	0.41249		0.875	0.91356	0.82069		0.89121	0.93258	0.8513		0.49525	0.64314	0.30676		0.82838	0.88305	0.77057		0.86157	0.90744	0.81016
481		0.72069	0.80784	0.57989		0.88703	0.92439	0.84524		0.90462	0.93811	0.86012		0.60728	0.73849	0.41213		0.87284	0.91413	0.82231		0.89161	0.9321	0.84971		0.49791	0.64555	0.30528		0.83027	0.88425	0.77363		0.86131	0.9089	0.81025
482		0.7183	0.80613	0.58256		0.88809	0.92355	0.8429		0.90342	0.93761	0.86118		0.6102	0.74248	0.41287		0.87421	0.91284	0.82488		0.89252	0.93299	0.85		0.50102	0.6502	0.30844		0.83053	0.88622	0.77404		0.86102	0.90631	0.80925
483		0.72288	0.80814	0.58291		0.88611	0.92353	0.84141		0.90258	0.93833	0.85985		0.61139	0.74279	0.4138		0.87422	0.91611	0.82613		0.89189	0.93234	0.84842		0.49948	0.65307	0.31549		0.83063	0.88509	0.77422		0.86127	0.90739	0.8073
484		0.72299	0.80817	0.58514		0.88451	0.92422	0.84136		0.90345	0.93725	0.86193		0.61453	0.73747	0.41461		0.87447	0.9157	0.82208		0.89248	0.9343	0.84938		0.50265	0.65185	0.31224		0.82972	0.88462	0.77287		0.86146	0.90865	0.80964
485		0.72414	0.8128	0.58485		0.88564	0.92456	0.84262		0.90339	0.9365	0.862		0.6163	0.73885	0.42194		0.87541	0.91263	0.82249		0.89228	0.93346	0.85012		0.5063	0.6518	0.3134		0.83049	0.88424	0.77441		0.86044	0.90596	0.81156
486		0.723	0.81127	0.59063		0.88491	0.92421	0.84373		0.90365	0.93668	0.86061		0.61919	0.74078	0.42518		0.87512	0.91338	0.8216		0.8938	0.93235	0.8485		0.50851	0.65006	0.31201		0.82942	0.8828	0.77333		0.85987	0.90631	0.81217
487		0.72836	0.81345	0.59056		0.88582	0.92226	0.84309		0.90362	0.93825	0.8589		0.61762	0.74168	0.42091		0.87348	0.91493	0.82553		0.89361	0.93274	0.84655		0.51008	0.65285	0.31328		0.83015	0.88183	0.77422		0.86093	0.9075	0.81159
488		0.72627	0.8155	0.59201		0.88547	0.92231	0.84362		0.90232	0.93698	0.85905		0.61714	0.74525	0.42604		0.87526	0.91662	0.823		0.89397	0.93397	0.84617		0.51465	0.65239	0.32096		0.83121	0.88311	0.77363		0.86264	0.9089	0.81025
489		0.73168	0.81545	0.59609		0.88609	0.92226	0.84504		0.90361	0.938	0.85916		0.61716	0.74632	0.4235		0.87405	0.91809	0.82361		0.89447	0.93442	0.84774		0.51371	0.65687	0.31961		0.82976	0.88371	0.77264		0.86064	0.90849	0.81137
490		0.73107	0.81682	0.59632		0.88481	0.92098	0.84651		0.90342	0.93823	0.8606		0.62059	0.7495	0.42855		0.87527	0.91573	0.82317		0.89322	0.93532	0.84911		0.51494	0.65947	0.32067		0.82937	0.88327	0.77052		0.86086	0.90858	0.80745
491		0.73154	0.81722	0.59884		0.88558	0.92304	0.84587		0.90307	0.93763	0.86202		0.62138	0.75274	0.43051		0.87463	0.91624	0.82431		0.89344	0.93333	0.85054		0.51761	0.66362	0.3271		0.8311	0.88364	0.77145		0.86089	0.90913	0.80806
492		0.73441	0.8177	0.60218		0.88535	0.92275	0.84571		0.90316	0.93713	0.8619		0.62056	0.7514	0.43032		0.875	0.91529	0.8254		0.89375	0.93556	0.84964		0.51568	0.65953	0.3252		0.83121	0.88556	0.77131		0.86108	0.90784	0.80865
493		0.7351	0.81775	0.60758		0.8856	0.92471	0.8445		0.903	0.93804	0.86247		0.62374	0.75742	0.43024		0.87512	0.91517	0.82502		0.89362	0.93374	0.84793		0.52178	0.65902	0.32566		0.82966	0.88647	0.76754		0.86257	0.90814	0.80897
494		0.7339	0.81891	0.60952		0.88358	0.92288	0.84406		0.90332	0.93762	0.86377		0.62632	0.75303	0.43498		0.87675	0.9141	0.82639		0.89484	0.93418	0.84771		0.52323	0.65816	0.32632		0.83077	0.88468	0.77125		0.8631	0.90814	0.80792
495		0.73491	0.82194	0.61061		0.88458	0.92273	0.8431		0.90346	0.93772	0.86315		0.62449	0.75453	0.43614		0.87661	0.91576	0.82335		0.89519	0.93347	0.8475		0.52326	0.66066	0.32429		0.83035	0.88461	0.77032		0.86164	0.90702	0.80734
496		0.73546	0.82175	0.61231		0.88528	0.9233	0.8449		0.90281	0.93707	0.8671		0.62686	0.75509	0.43635		0.87657	0.91647	0.82199		0.89592	0.93503	0.84802		0.52335	0.66251	0.32821		0.83037	0.88333	0.77255		0.86288	0.90964	0.8055
497		0.73669	0.8212	0.6149		0.88477	0.92376	0.84345		0.90438	0.93789	0.86505		0.62975	0.7538	0.43541		0.87623	0.91593	0.82357		0.89552	0.93446	0.84867		0.52438	0.66236	0.33136		0.82951	0.8822	0.77464		0.86233	0.9066	0.80591
498		0.73675	0.82189	0.60468		0.88542	0.92437	0.84259		0.90428	0.93861	0.86396		0.63072	0.7555	0.43877		0.875	0.9159	0.82371		0.89535	0.93579	0.85016		0.52391	0.66509	0.33541		0.83027	0.88196	0.77329		0.86222	0.90866	0.80694
499		0.74096	0.82366	0.60868		0.88571	0.92366	0.84061		0.90496	0.93939	0.86249		0.63512	0.75545	0.4467		0.87539	0.91552	0.82187		0.89544	0.93562	0.84961		0.52876	0.66363	0.33721		0.82997	0.88281	0.7752		0.86215	0.9059	0.81016
500		0.73988	0.82425	0.60983		0.88574	0.92366	0.84041		0.90517	0.93819	0.86481		0.63733	0.75429	0.44998		0.87688	0.91627	0.81863		0.89451	0.93552	0.84967		0.53001	0.66515	0.32989		0.83053	0.88357	0.77545		0.86354	0.90909	0.8098
501		0.7426	0.82329	0.60489		0.88648	0.92392	0.84288		0.90437	0.93774	0.86195		0.63954	0.7551	0.45137		0.87554	0.91682	0.82191		0.89588	0.93502	0.84844		0.53097	0.66997	0.33403		0.83097	0.88612	0.77472		0.86287	0.90848	0.8077
502		0.74291	0.82322	0.61189		0.88687	0.92369	0.84405		0.90467	0.93785	0.86393		0.64376	0.75948	0.44696		0.87568	0.91397	0.82309		0.89501	0.9332	0.84715		0.53167	0.6679	0.32933		0.83187	0.88702	0.77592		0.86298	0.90588	0.80681
503		0.74255	0.8255	0.61525		0.88812	0.92545	0.84382		0.90511	0.93822	0.86016		0.64635	0.75798	0.4486		0.87552	0.91447	0.82131		0.89413	0.93421	0.84811		0.53369	0.67101	0.33553		0.8335	0.88453	0.7775		0.86249	0.90565	0.80276
504		0.74361	0.82807	0.61468		0.88889	0.92332	0.84299		0.9041	0.93641	0.85866		0.64453	0.7583	0.45485		0.87664	0.91667	0.82251		0.89294	0.93544	0.84924		0.53263	0.67138	0.33276		0.83202	0.88149	0.77659		0.86184	0.90697	0.80374
505		0.7468	0.82694	0.61612		0.88877	0.92384	0.84296		0.90313	0.93605	0.86266		0.64329	0.75948	0.45229		0.87579	0.91757	0.82325		0.89378	0.93389	0.84918		0.53361	0.67491	0.33616		0.83351	0.88088	0.77965		0.86047	0.90707	0.80176
506		0.75052	0.82609	0.62207		0.88777	0.92369	0.84246		0.90388	0.93705	0.86384		0.64569	0.76332	0.45497		0.87634	0.91673	0.82458		0.89231	0.93208	0.84634		0.53874	0.68034	0.34113		0.83351	0.88188	0.77609		0.86111	0.90907	0.80266
507		0.75	0.82917	0.62581		0.88748	0.92397	0.84226		0.90365	0.93573	0.85977		0.6477	0.76517	0.455		0.87653	0.91795	0.82634		0.8924	0.93262	0.84567		0.54035	0.68356	0.33802		0.83421	0.88536	0.77637		0.86027	0.91192	0.80375
508		0.74903	0.83076	0.62931		0.88662	0.92352	0.84129		0.90346	0.93703	0.86029		0.64835	0.76717	0.45844		0.87691	0.91729	0.82684		0.89268	0.93203	0.84698		0.54269	0.67948	0.33972		0.83333	0.88339	0.77436		0.86174	0.91051	0.80374
509		0.7529	0.82944	0.6321		0.88697	0.92339	0.84476		0.90326	0.93575	0.8609		0.64933	0.76489	0.45697		0.87687	0.91732	0.82746		0.89236	0.93361	0.84778		0.54043	0.6856	0.34609		0.83187	0.88168	0.76989		0.86068	0.90732	0.80575
510		0.75156	0.83109	0.63258		0.88649	0.92456	0.84471		0.90364	0.93621	0.86136		0.65084	0.7671	0.45883		0.87551	0.91649	0.82473		0.89274	0.93312	0.84765		0.54628	0.68861	0.34787		0.83193	0.8806	0.77144		0.85991	0.90835	0.80765
511		0.7547	0.83012	0.63012		0.88659	0.92433	0.84262		0.90289	0.93689	0.85877		0.65418	0.76926	0.45074		0.87458	0.9161	0.82479		0.89181	0.93485	0.84855		0.54609	0.69214	0.34939		0.83422	0.88153	0.7738		0.86129	0.90999	0.80819
512		0.75385	0.83462	0.63306		0.88723	0.92338	0.84172		0.90426	0.93625	0.86109		0.65185	0.76805	0.45235		0.87612	0.91647	0.82501		0.8919	0.93571	0.84729		0.54725	0.69163	0.34895		0.83189	0.88209	0.77708		0.85949	0.90991	0.80729
513		0.75586	0.83581	0.63404		0.88502	0.92418	0.84505		0.90364	0.93795	0.862		0.65405	0.77085	0.45547		0.87473	0.91662	0.82503		0.89286	0.93453	0.84869		0.55198	0.69492	0.35705		0.833	0.88124	0.77568		0.86069	0.90796	0.8063
514		0.75602	0.83423	0.63869		0.88643	0.9254	0.84461		0.90335	0.93678	0.86202		0.65691	0.77233	0.45335		0.87578	0.9176	0.82332		0.89174	0.93254	0.84719		0.54698	0.69127	0.35679		0.83294	0.88587	0.77679		0.85984	0.90887	0.80305
515		0.75854	0.83394	0.63892		0.88717	0.92483	0.84499		0.90316	0.93799	0.86145		0.6606	0.77381	0.45337		0.87571	0.91883	0.82394		0.89044	0.93379	0.84706		0.55087	0.69019	0.36129		0.83262	0.88476	0.7761		0.85809	0.90886	0.80469
516		0.75767	0.83527	0.64087		0.88779	0.9259	0.84601		0.90247	0.93995	0.86314		0.65732	0.77299	0.46031		0.87511	0.91743	0.82366		0.89018	0.93447	0.85196		0.549	0.68857	0.36046		0.83187	0.88499	0.77705		0.85943	0.90886	0.80738
517		0.75651	0.83544	0.64123		0.887	0.92587	0.84787		0.90256	0.94002	0.86187		0.66058	0.77617	0.46272		0.87608	0.91697	0.82162		0.89181	0.93397	0.85099		0.55026	0.6901	0.35582		0.83176	0.88397	0.77953		0.8588	0.90905	0.80825
518		0.75475	0.83489	0.64217		0.88724	0.9257	0.84794		0.90283	0.93932	0.86041		0.66271	0.77589	0.46683		0.87892	0.91674	0.82104		0.89158	0.93377	0.85136		0.55419	0.68841	0.35957		0.83333	0.88464	0.77621		0.86001	0.91142	0.80924
519		0.75742	0.83605	0.64579		0.88751	0.92622	0.84662		0.90299	0.93927	0.86276		0.66804	0.77814	0.47448		0.87801	0.91818	0.81998		0.89236	0.93382	0.85055		0.55531	0.69622	0.36467		0.83351	0.88432	0.77606		0.8608	0.91067	0.80848
520		0.75922	0.83621	0.64547		0.88889	0.92485	0.84589		0.90289	0.94014	0.86251		0.66698	0.77698	0.47678		0.87794	0.91692	0.82036		0.89324	0.93316	0.84816		0.5558	0.69972	0.36088		0.8346	0.88125	0.77877		0.86009	0.91176	0.80821
521		0.75935	0.83869	0.64655		0.88781	0.92559	0.84615		0.90232	0.94055	0.86236		0.66833	0.77754	0.47832		0.87769	0.9163	0.82162		0.8949	0.93175	0.85067		0.55456	0.69889	0.35958		0.83449	0.88174	0.77545		0.86034	0.9109	0.80727
522		0.76083	0.84305	0.64315		0.88742	0.92762	0.84781		0.90261	0.93852	0.86629		0.66772	0.77882	0.47753		0.87784	0.91678	0.82204		0.89412	0.93303	0.85044		0.55961	0.69808	0.36228		0.83442	0.87938	0.77525		0.86191	0.91017	0.80482
523		0.76172	0.83868	0.64266		0.88773	0.92747	0.84507		0.9022	0.93933	0.8621		0.66841	0.77773	0.48522		0.8779	0.91693	0.82283		0.89355	0.93237	0.84901		0.55888	0.70108	0.36846		0.83603	0.8798	0.77684		0.86134	0.90822	0.80435
524		0.76073	0.83726	0.64156		0.88825	0.9288	0.84663		0.90225	0.9388	0.86364		0.66736	0.77685	0.48422		0.87876	0.9182	0.82192		0.89213	0.9319	0.8498		0.56096	0.70609	0.37038		0.83374	0.87909	0.77609		0.86109	0.90903	0.80533
525		0.76228	0.83791	0.64915		0.88855	0.92702	0.84502		0.90236	0.93974	0.86116		0.67328	0.7805	0.48609		0.8781	0.91927	0.82606		0.89267	0.93347	0.84776		0.56324	0.706	0.36919		0.83368	0.8822	0.77259		0.86056	0.91087	0.80621
526		0.76288	0.83775	0.64621		0.88854	0.92611	0.84438		0.90339	0.93917	0.86117		0.67497	0.78145	0.48915		0.87807	0.91883	0.82545		0.89479	0.93421	0.8452		0.56262	0.70461	0.37084		0.83299	0.88274	0.77264		0.8606	0.91007	0.807
527		0.76407	0.83957	0.65446		0.88922	0.92723	0.84425		0.90291	0.93913	0.86061		0.67528	0.78289	0.48709		0.87779	0.91808	0.8271		0.89562	0.93504	0.84814		0.56641	0.70885	0.3708		0.83314	0.88149	0.77249		0.8599	0.91023	0.80665
528		0.76379	0.8406	0.65569		0.88953	0.92569	0.84313		0.90304	0.94105	0.86013		0.67643	0.78755	0.49154		0.87776	0.91927	0.82621		0.89515	0.93532	0.84807		0.57086	0.70692	0.37241		0.83278	0.88233	0.77326		0.85922	0.90852	0.8054
529		0.765	0.84322	0.65747		0.88934	0.92704	0.84451		0.90357	0.94056	0.85864		0.67765	0.78277	0.49258		0.87697	0.91799	0.82567		0.89564	0.93552	0.84477		0.57432	0.7074	0.37687		0.83405	0.8821	0.77033		0.86045	0.90712	0.80459
530		0.7688	0.84192	0.65727		0.88912	0.92569	0.84305		0.90375	0.93907	0.85893		0.67671	0.784	0.496		0.87751	0.92003	0.82464		0.89486	0.93555	0.84498		0.57188	0.70741	0.38231		0.83352	0.88246	0.76912		0.8606	0.90738	0.80476
531		0.76879	0.84007	0.65928		0.8881	0.92487	0.84383		0.90229	0.93869	0.86016		0.67713	0.78462	0.49101		0.87872	0.92104	0.8239		0.89618	0.93358	0.8482		0.57449	0.70444	0.37851		0.83404	0.88282	0.76979		0.85949	0.90769	0.80693
532		0.7682	0.83992	0.65926		0.88819	0.92602	0.8463		0.90266	0.93941	0.85819		0.67879	0.78744	0.49097		0.87794	0.92047	0.82484		0.89546	0.93527	0.8501		0.57826	0.70826	0.38294		0.8337	0.88323	0.77225		0.86027	0.90847	0.80733
533		0.77057	0.84219	0.66394		0.88789	0.92697	0.84573		0.90304	0.93892	0.85977		0.68018	0.78926	0.49056		0.87774	0.92029	0.82572		0.89478	0.9359	0.85116		0.57725	0.70844	0.38348		0.83261	0.88135	0.77121		0.85883	0.90852	0.80607
534		0.77108	0.84208	0.66365		0.88843	0.92631	0.84747		0.90326	0.93844	0.86047		0.6838	0.7905	0.488		0.87674	0.91899	0.8237		0.89343	0.93437	0.84852		0.58015	0.70794	0.38482		0.83064	0.88408	0.77214		0.86041	0.90846	0.80702
535		0.77236	0.8419	0.66395		0.88726	0.92613	0.8469		0.90303	0.93637	0.85863		0.68461	0.79421	0.49697		0.87607	0.91696	0.82281		0.89326	0.93231	0.84978		0.57981	0.7125	0.38949		0.83179	0.88286	0.77211		0.85902	0.90991	0.80679
536		0.77286	0.84295	0.66563		0.88698	0.92573	0.84689		0.90419	0.93687	0.86056		0.68703	0.79367	0.4945		0.8762	0.91885	0.82211		0.89144	0.93306	0.84875		0.58027	0.71166	0.39142		0.83205	0.88218	0.76961		0.86006	0.90922	0.80594
537		0.77344	0.8421	0.66558		0.88778	0.92477	0.84586		0.90351	0.93956	0.85987		0.68937	0.79506	0.49611		0.87727	0.91683	0.82094		0.89249	0.93301	0.84789		0.58102	0.71309	0.38929		0.83257	0.88365	0.77334		0.8589	0.90907	0.80466
538		0.77255	0.84317	0.66544		0.88811	0.9249	0.84756		0.9053	0.94022	0.86215		0.68983	0.79744	0.49784		0.8769	0.91838	0.82177		0.89378	0.93424	0.84683		0.58081	0.71723	0.38755		0.83403	0.88329	0.77221		0.86039	0.90772	0.80545
539		0.77503	0.84342	0.66673		0.8871	0.92436	0.84901		0.90401	0.94055	0.86157		0.69137	0.79497	0.49806		0.87631	0.91824	0.82104		0.89166	0.93153	0.84789		0.58047	0.71649	0.38528		0.83369	0.88382	0.76983		0.85939	0.90687	0.80442
540		0.77497	0.84312	0.66567		0.88765	0.92555	0.84872		0.90319	0.94012	0.85966		0.6908	0.79692	0.50118		0.87512	0.91696	0.81743		0.89183	0.9317	0.84835		0.58066	0.7201	0.38956		0.83459	0.88729	0.76876		0.86023	0.90804	0.80699
541		0.77504	0.84316	0.6708		0.88854	0.92687	0.84899		0.90298	0.93962	0.85834		0.69281	0.79706	0.49903		0.8745	0.91717	0.81695		0.8915	0.93088	0.84834		0.58352	0.7203	0.38361		0.83298	0.88526	0.76926		0.85951	0.90688	0.80465
542		0.77527	0.84418	0.67102		0.88958	0.92546	0.84816		0.90353	0.93957	0.85976		0.69279	0.79955	0.5065		0.87564	0.91759	0.82064		0.89204	0.93095	0.84813		0.58548	0.72369	0.38493		0.83283	0.88355	0.77201		0.85909	0.90668	0.80301
543		0.77625	0.84601	0.67353		0.889	0.92505	0.84786		0.90345	0.93885	0.86195		0.69412	0.79955	0.51051		0.87525	0.91782	0.81946		0.89289	0.93101	0.84647		0.58377	0.72122	0.38778		0.83369	0.88435	0.76893		0.85874	0.90802	0.80747
544		0.77801	0.84513	0.67413		0.88878	0.92543	0.84886		0.90457	0.93828	0.8593		0.69488	0.80089	0.51642		0.8763	0.91902	0.81861		0.89231	0.93304	0.84844		0.5827	0.72243	0.38675		0.83181	0.88321	0.76801		0.85938	0.90872	0.80674
545		0.77862	0.8468	0.67265		0.88977	0.9257	0.8489		0.90417	0.93857	0.86078		0.69459	0.8031	0.517		0.87542	0.91888	0.82028		0.89315	0.93332	0.84733		0.58508	0.7257	0.39244		0.83297	0.88307	0.77026		0.85749	0.90711	0.80616
546		0.7793	0.84448	0.6755		0.88976	0.92745	0.84825		0.90345	0.93823	0.85892		0.69761	0.80314	0.5192		0.87614	0.9189	0.82071		0.8936	0.93403	0.84683		0.58665	0.72623	0.39104		0.83079	0.88433	0.77023		0.85876	0.90675	0.8049
547		0.77941	0.84296	0.67681		0.88987	0.92548	0.84584		0.90402	0.93836	0.86067		0.69782	0.8056	0.52257		0.87621	0.91868	0.82163		0.89229	0.93402	0.84669		0.58189	0.72909	0.39605		0.83109	0.88358	0.77007		0.85834	0.90802	0.80422
548		0.77935	0.84595	0.681		0.89004	0.92503	0.84578		0.90476	0.93968	0.86251		0.70022	0.80451	0.5213		0.87717	0.91999	0.8232		0.89225	0.93347	0.84663		0.58482	0.72985	0.40099		0.83228	0.88283	0.76797		0.85836	0.90831	0.80506
549		0.78075	0.84546	0.68195		0.88969	0.92524	0.84646		0.90496	0.93944	0.86043		0.69961	0.80643	0.52221		0.87607	0.92045	0.82268		0.89301	0.93346	0.84692		0.59167	0.73042	0.40238		0.83088	0.88321	0.76928		0.85795	0.90623	0.80093
550		0.78304	0.84551	0.67998		0.88944	0.9265	0.84541		0.90472	0.9383	0.86345		0.69853	0.80609	0.52394		0.87767	0.91924	0.82365		0.89247	0.93332	0.84476		0.59442	0.72758	0.40462		0.83079	0.88288	0.76855		0.85899	0.90847	0.80288
551		0.78279	0.84657	0.67881		0.889	0.92754	0.84692		0.90496	0.9401	0.85986		0.69762	0.80799	0.52124		0.87655	0.9179	0.82426		0.89238	0.93415	0.84824		0.59368	0.73091	0.40054		0.83021	0.88333	0.77009		0.85837	0.90521	0.80304
552		0.78405	0.84598	0.68563		0.88889	0.92686	0.84545		0.90406	0.93957	0.8628		0.69892	0.80724	0.5258		0.87513	0.91995	0.82369		0.89216	0.93118	0.84465		0.59473	0.73027	0.40389		0.83058	0.88039	0.76814		0.85872	0.90843	0.80358
553		0.7827	0.8518	0.684		0.88933	0.92583	0.84449		0.90416	0.93875	0.86117		0.70162	0.80782	0.5263		0.87526	0.9181	0.8234		0.89224	0.93306	0.84615		0.59431	0.73441	0.40619		0.83103	0.88077	0.77005		0.85859	0.90686	0.80403
554		0.78359	0.85059	0.68659		0.88889	0.92615	0.8451		0.90402	0.9376	0.8624		0.70564	0.80737	0.52628		0.87568	0.9201	0.82413		0.89181	0.93352	0.84446		0.60042	0.73361	0.40905		0.8307	0.88244	0.76743		0.85956	0.90841	0.80298
555		0.78509	0.85321	0.68779		0.89039	0.9255	0.84481		0.90476	0.9386	0.86152		0.70601	0.80963	0.52234		0.87487	0.91898	0.82283		0.89142	0.93218	0.84416		0.59917	0.73939	0.40651		0.83115	0.88319	0.76891		0.85894	0.90846	0.80266
556		0.7855	0.85327	0.68764		0.89001	0.92643	0.846		0.90415	0.94004	0.86109		0.70864	0.80893	0.52925		0.87525	0.91665	0.8216		0.89263	0.93393	0.84381		0.59896	0.73552	0.41147		0.83002	0.88248	0.76594		0.85998	0.90823	0.80332
557		0.78605	0.85504	0.68541		0.88955	0.92618	0.84486		0.90362	0.938	0.862		0.71032	0.80848	0.53067		0.87474	0.91632	0.82218		0.89146	0.93348	0.84436		0.60328	0.73948	0.41428		0.83144	0.88427	0.76587		0.85963	0.90865	0.80308
558		0.78735	0.85602	0.68668		0.88979	0.92736	0.84644		0.90364	0.93927	0.86024		0.70995	0.81314	0.53804		0.87514	0.91682	0.8244		0.89114	0.93468	0.84435		0.6032	0.73756	0.41667		0.83156	0.88619	0.76649		0.8588	0.90944	0.8017
559		0.78904	0.85402	0.68548		0.88969	0.92707	0.84631		0.9039	0.9396	0.86338		0.71046	0.8135	0.53361		0.87696	0.91821	0.82307		0.89212	0.93389	0.84296		0.6061	0.73806	0.41478		0.83091	0.88593	0.76667		0.86011	0.90867	0.80424
560		0.79008	0.85518	0.68696		0.88921	0.92592	0.84402		0.90302	0.93787	0.86258		0.70995	0.81073	0.53387		0.87686	0.91681	0.82175		0.89293	0.93257	0.84398		0.60386	0.7372	0.41012		0.83182	0.88432	0.76508		0.85902	0.90824	0.80152
561		0.79	0.8544	0.69273		0.88765	0.92522	0.84544		0.9042	0.93818	0.86234		0.71285	0.81113	0.53939		0.87648	0.91698	0.81885		0.89259	0.9318	0.84245		0.60682	0.74002	0.40843		0.83182	0.88276	0.76763		0.85896	0.90739	0.80267
562		0.78893	0.85494	0.69285		0.88889	0.92592	0.84393		0.90372	0.93789	0.86002		0.71164	0.80959	0.54409		0.87566	0.91701	0.81704		0.89225	0.93139	0.84395		0.6109	0.73869	0.4083		0.83071	0.8811	0.76864		0.85911	0.90838	0.80086
563		0.78947	0.85589	0.69228		0.88977	0.92631	0.84647		0.90326	0.93773	0.86155		0.71662	0.81074	0.54375		0.87382	0.91892	0.81937		0.89278	0.933	0.84384		0.61033	0.73643	0.40128		0.83115	0.88386	0.7671		0.85996	0.90598	0.80055
564		0.79017	0.85772	0.69064		0.89158	0.9271	0.84511		0.90375	0.93914	0.86401		0.72012	0.81504	0.54492		0.87301	0.91903	0.8192		0.891	0.93269	0.84358		0.61261	0.73978	0.40969		0.8311	0.88301	0.76496		0.85745	0.90774	0.79796
565		0.79011	0.85814	0.69062		0.89072	0.92829	0.84499		0.90429	0.94057	0.86282		0.72058	0.81524	0.54931		0.87425	0.92032	0.81883		0.89207	0.93374	0.84507		0.61407	0.73966	0.40947		0.83203	0.88285	0.76781		0.8565	0.9065	0.79791
566		0.78987	0.86066	0.69503		0.89086	0.92682	0.84413		0.90377	0.94145	0.86052		0.72043	0.81679	0.54964		0.87527	0.92024	0.816		0.89126	0.93248	0.84436		0.61865	0.73917	0.41469		0.8321	0.88565	0.76909		0.85596	0.90416	0.79777
567		0.79111	0.86087	0.69153		0.89082	0.92776	0.84314		0.90452	0.94094	0.86237		0.72029	0.81669	0.55246		0.87421	0.92007	0.81986		0.89142	0.93207	0.8408		0.61677	0.74346	0.41021		0.83134	0.88402	0.76728		0.85501	0.90676	0.79721
568		0.79078	0.86045	0.69069		0.89152	0.92712	0.84221		0.9041	0.94066	0.86372		0.72349	0.81958	0.55488		0.8763	0.91949	0.82032		0.89002	0.9326	0.84064		0.6168	0.73944	0.41782		0.8322	0.88522	0.76682		0.85665	0.908	0.79882
569		0.79156	0.86164	0.69141		0.89197	0.9277	0.84259		0.90383	0.94032	0.86346		0.72462	0.81815	0.55712		0.87579	0.91896	0.82169		0.89053	0.93356	0.84055		0.6154	0.74415	0.4204		0.83148	0.88496	0.76833		0.85773	0.90618	0.8
570		0.7912	0.8619	0.69621		0.89168	0.92638	0.84284		0.90531	0.94035	0.86223		0.72554	0.81634	0.55228		0.87474	0.91852	0.82074		0.89095	0.93399	0.83946		0.61747	0.74442	0.42237		0.8308	0.8829	0.76901		0.85714	0.90926	0.80134
571		0.79224	0.86116	0.70083		0.89167	0.9281	0.84325		0.90496	0.94141	0.86213		0.72649	0.81734	0.55819		0.87593	0.92011	0.82181		0.8916	0.93223	0.84058		0.61941	0.74313	0.42413		0.82842	0.88332	0.76629		0.85612	0.90929	0.80022
572		0.79159	0.86026	0.70408		0.89112	0.92809	0.84409		0.90438	0.93984	0.86169		0.72792	0.81551	0.55776		0.87486	0.92047	0.82016		0.89009	0.93388	0.83954		0.61787	0.7472	0.42986		0.82676	0.88138	0.76525		0.85652	0.90841	0.80173
573		0.79158	0.86111	0.70276		0.89162	0.92781	0.84329		0.90403	0.94162	0.86079		0.72803	0.81791	0.55647		0.87633	0.92087	0.82121		0.89047	0.93483	0.83819		0.62002	0.74848	0.43087		0.82737	0.88191	0.76318		0.8562	0.90891	0.80362
574		0.79416	0.86126	0.70252		0.88981	0.92739	0.84305		0.90443	0.94136	0.86145		0.72822	0.81787	0.56089		0.87768	0.91915	0.82208		0.88986	0.93373	0.83984		0.62527	0.74933	0.42482		0.82804	0.88279	0.76265		0.85652	0.90848	0.80095
575		0.79583	0.86117	0.70251		0.88982	0.9275	0.84391		0.90523	0.93956	0.86045		0.73013	0.82039	0.56102		0.87694	0.91973	0.8198		0.89043	0.9322	0.83672		0.62592	0.74947	0.426		0.82841	0.88196	0.76609		0.85812	0.90806	0.79958
576		0.79549	0.8614	0.70751		0.88912	0.92559	0.84387		0.9046	0.94079	0.86047		0.73116	0.82179	0.56325		0.87689	0.9175	0.82095		0.88958	0.93317	0.83672		0.62395	0.74899	0.42912		0.82819	0.87868	0.76677		0.85778	0.90741	0.8039
577		0.79592	0.85889	0.70498		0.88954	0.92657	0.84453		0.90564	0.94013	0.86071		0.72993	0.82138	0.55963		0.87656	0.91864	0.82047		0.89282	0.93306	0.83994		0.62724	0.7511	0.42919		0.82851	0.87904	0.76489		0.85684	0.90865	0.79758
578		0.7969	0.85889	0.70629		0.889	0.929	0.84459		0.9055	0.93947	0.86125		0.7334	0.81953	0.55972		0.87593	0.91956	0.82108		0.89066	0.93259	0.83941		0.63036	0.751	0.43502		0.82886	0.87953	0.76505		0.85665	0.90942	0.79698
579		0.79726	0.86061	0.70809		0.88912	0.92724	0.84328		0.90566	0.93947	0.85867		0.73594	0.8197	0.56195		0.87712	0.91828	0.82129		0.89034	0.9332	0.83843		0.62866	0.75277	0.43224		0.82709	0.87902	0.76647		0.85794	0.9078	0.79586
580		0.79702	0.86069	0.71019		0.89192	0.92586	0.84428		0.90595	0.93957	0.85899		0.73437	0.82051	0.56785		0.875	0.91837	0.82177		0.89009	0.9333	0.83938		0.63146	0.75051	0.4392		0.82699	0.8784	0.76719		0.8581	0.90672	0.79678
581		0.79959	0.8616	0.70915		0.89192	0.92734	0.84343		0.90597	0.93969	0.85771		0.73473	0.82159	0.57056		0.87386	0.92064	0.82222		0.88958	0.93332	0.84052		0.63353	0.7515	0.43153		0.8278	0.87876	0.76681		0.85714	0.9065	0.79874
582		0.79882	0.86152	0.71377		0.89066	0.92693	0.84473		0.90388	0.94036	0.85717		0.73526	0.82278	0.5697		0.87356	0.91932	0.82004		0.89071	0.93346	0.8417		0.63374	0.75355	0.42959		0.82581	0.88089	0.76586		0.85714	0.9054	0.79563
583		0.79905	0.86178	0.71512		0.88992	0.92825	0.84493		0.90373	0.93886	0.85841		0.73907	0.82854	0.5737		0.87382	0.91925	0.81682		0.89067	0.93388	0.84148		0.63556	0.75374	0.43147		0.82669	0.88063	0.76436		0.8573	0.90572	0.79697
584		0.799	0.86218	0.71489		0.89071	0.92961	0.84345		0.90456	0.93974	0.85963		0.73948	0.82688	0.57509		0.87582	0.91842	0.81818		0.88792	0.93227	0.84103		0.6341	0.75718	0.43474		0.82599	0.88194	0.766		0.85652	0.90611	0.79529
585		0.7986	0.86277	0.71323		0.89091	0.9281	0.84429		0.90598	0.93877	0.85841		0.74062	0.82958	0.57774		0.87473	0.91813	0.81888		0.88831	0.93327	0.84076		0.63566	0.7574	0.43565		0.82495	0.87959	0.76566		0.85714	0.90475	0.79396
586		0.8	0.86203	0.71349		0.89106	0.92696	0.84648		0.90648	0.94037	0.86059		0.73968	0.83001	0.57549		0.87312	0.91797	0.81612		0.88944	0.93292	0.84012		0.63379	0.75232	0.44162		0.82609	0.88098	0.76257		0.85669	0.9061	0.79607
587		0.80116	0.86009	0.71821		0.89124	0.92642	0.84606		0.90653	0.9395	0.85769		0.74021	0.82749	0.58147		0.87228	0.91646	0.81789		0.8902	0.93318	0.84093		0.63561	0.7499	0.44092		0.82709	0.88156	0.76284		0.85667	0.90694	0.7964
588		0.7992	0.86459	0.71862		0.89096	0.92453	0.84314		0.90746	0.94076	0.85946		0.7398	0.82608	0.57843		0.87359	0.91685	0.81782		0.88949	0.93237	0.84077		0.63533	0.75572	0.44406		0.82809	0.87997	0.76634		0.85546	0.90677	0.79353
589		0.8004	0.86636	0.72325		0.89133	0.92535	0.84296		0.90505	0.94145	0.86183		0.74022	0.82809	0.57906		0.87422	0.91811	0.81913		0.88865	0.93317	0.84003		0.63862	0.75581	0.447		0.82696	0.88219	0.76536		0.85518	0.90887	0.79552
590		0.80223	0.86374	0.71882		0.89133	0.92673	0.84349		0.90577	0.94141	0.85909		0.74101	0.82868	0.57841		0.87538	0.91993	0.81843		0.88889	0.93204	0.83893		0.64029	0.75615	0.44664		0.82774	0.88257	0.76507		0.85667	0.90868	0.79223
591		0.80234	0.86496	0.71932		0.89106	0.92592	0.84409		0.90644	0.93909	0.85802		0.74108	0.82819	0.58144		0.873	0.91913	0.8191		0.89057	0.93333	0.83896		0.64279	0.75604	0.44366		0.82699	0.88295	0.76273		0.85537	0.90885	0.79171
592		0.80307	0.86292	0.72027		0.89095	0.92702	0.84267		0.90608	0.93899	0.86114		0.74262	0.82897	0.57607		0.87486	0.91998	0.81779		0.88969	0.93443	0.83756		0.64394	0.75619	0.44322		0.827	0.88402	0.76223		0.85697	0.90601	0.79208
593		0.80396	0.86481	0.71653		0.89063	0.92719	0.84443		0.9064	0.94055	0.8595		0.74259	0.82934	0.58245		0.87449	0.9194	0.81876		0.88807	0.93261	0.837		0.64405	0.75821	0.44893		0.827	0.88326	0.76231		0.85617	0.90785	0.79618
594		0.80249	0.8651	0.71864		0.89093	0.92751	0.8462		0.90705	0.94073	0.86052		0.74234	0.82644	0.57891		0.8742	0.9188	0.82093		0.88866	0.93343	0.83741		0.64364	0.7568	0.44961		0.82629	0.88295	0.76606		0.85622	0.90735	0.7961
595		0.80385	0.86589	0.72031		0.89221	0.92761	0.84744		0.90564	0.93992	0.85982		0.74423	0.82861	0.58533		0.87409	0.91923	0.81859		0.88854	0.93311	0.83598		0.6468	0.75668	0.45072		0.82435	0.88453	0.76662		0.85729	0.90851	0.79591
596		0.80495	0.8678	0.72101		0.89141	0.92762	0.84623		0.90531	0.93799	0.86024		0.74384	0.82981	0.58113		0.87241	0.91819	0.81912		0.88878	0.93273	0.83574		0.64581	0.7567	0.44884		0.82551	0.88367	0.76341		0.85759	0.90733	0.79487
597		0.80364	0.86747	0.72208		0.8903	0.92779	0.84615		0.90462	0.94013	0.85802		0.74691	0.83224	0.58609		0.87183	0.91648	0.81705		0.88994	0.93328	0.83748		0.64592	0.75676	0.45059		0.82579	0.88421	0.76364		0.85745	0.90866	0.7971
598		0.80632	0.86674	0.71713		0.89034	0.928	0.84593		0.90476	0.93896	0.85692		0.7477	0.83083	0.58659		0.87262	0.91631	0.81602		0.88938	0.9321	0.83702		0.64776	0.76144	0.44859		0.82572	0.88487	0.76351		0.85668	0.90667	0.79559
599		0.80597	0.8661	0.72401		0.88981	0.92838	0.84354		0.9051	0.9414	0.85856		0.7513	0.82999	0.59408		0.87264	0.91504	0.81589		0.88957	0.93169	0.83693		0.64765	0.76031	0.45318		0.82686	0.88519	0.76155		0.8564	0.90752	0.79776
600		0.80566	0.86468	0.723		0.89063	0.92699	0.84512		0.90457	0.93973	0.85556		0.75107	0.83224	0.59094		0.87177	0.91551	0.81377		0.88785	0.93205	0.83944		0.64762	0.76468	0.45645		0.82703	0.88611	0.76395		0.8565	0.90671	0.79721
601		0.80599	0.86575	0.72558		0.88993	0.92777	0.84617		0.90421	0.93948	0.85405		0.75227	0.83362	0.59502		0.87157	0.91862	0.80996		0.88852	0.93274	0.83643		0.65127	0.7666	0.45328		0.82777	0.88355	0.76253		0.8573	0.90427	0.79679
602		0.80596	0.86504	0.72549		0.89029	0.92767	0.84564		0.90495	0.94117	0.85493		0.75024	0.83356	0.59893		0.87343	0.91721	0.81103		0.88913	0.93271	0.83784		0.65269	0.76571	0.4554		0.82638	0.88468	0.76394		0.85637	0.9051	0.79454
603		0.80726	0.86318	0.72341		0.89265	0.92627	0.84782		0.90457	0.94165	0.85407		0.75076	0.83672	0.60248		0.87376	0.91824	0.81252		0.8899	0.9323	0.83837		0.65116	0.76413	0.46016		0.82604	0.88328	0.76436		0.85667	0.90528	0.79515
604		0.80593	0.86304	0.72659		0.89275	0.92652	0.84664		0.90402	0.94128	0.8543		0.75259	0.83671	0.59945		0.8738	0.91796	0.81359		0.8898	0.93352	0.83755		0.65398	0.76282	0.4586		0.82651	0.88284	0.76486		0.85587	0.90633	0.79741
605		0.80704	0.86474	0.72893		0.89223	0.92719	0.84821		0.90534	0.9417	0.85502		0.75239	0.8368	0.60808		0.87421	0.91739	0.81102		0.88946	0.93306	0.83868		0.65201	0.76816	0.46079		0.82608	0.88409	0.76191		0.85545	0.90559	0.79669
606		0.80867	0.86602	0.72731		0.89082	0.92646	0.84615		0.90414	0.9436	0.85471		0.75277	0.836	0.61098		0.87315	0.9199	0.81278		0.8883	0.93206	0.84083		0.65387	0.76549	0.45977		0.82673	0.88349	0.76089		0.85498	0.90515	0.79409
607		0.81026	0.86451	0.72777		0.8916	0.92627	0.84903		0.9053	0.94268	0.85476		0.75297	0.83935	0.6102		0.87335	0.92	0.8104		0.88842	0.93306	0.83843		0.65481	0.76592	0.45807		0.82556	0.88442	0.7648		0.85457	0.90556	0.79732
608		0.81053	0.86293	0.72822		0.8907	0.92663	0.84847		0.90557	0.94196	0.85438		0.75365	0.83977	0.61257		0.87314	0.91665	0.81303		0.88717	0.93261	0.83685		0.6585	0.76886	0.46009		0.82609	0.88308	0.7636		0.85253	0.9066	0.79498
609		0.81168	0.86178	0.73135		0.88977	0.92719	0.84904		0.90539	0.94128	0.85596		0.75378	0.83904	0.60686		0.8734	0.91734	0.81212		0.88854	0.93183	0.83754		0.65908	0.77164	0.463		0.82595	0.88584	0.7617		0.8547	0.9069	0.79072
610		0.80889	0.86673	0.73198		0.88911	0.92887	0.84828		0.90419	0.94188	0.85809		0.75398	0.83782	0.61009		0.87367	0.91724	0.8125		0.88809	0.93153	0.83709		0.65731	0.76766	0.46672		0.82599	0.8833	0.7626		0.85489	0.90609	0.79374
611		0.81139	0.86652	0.73675		0.88878	0.92889	0.84917		0.90543	0.94235	0.8572		0.7541	0.83829	0.61409		0.87433	0.91658	0.8114		0.88708	0.93167	0.83697		0.65841	0.76818	0.46996		0.82476	0.8813	0.75922		0.85457	0.90686	0.79153
612		0.81083	0.86712	0.73531		0.88944	0.92801	0.84596		0.90558	0.94376	0.85714		0.75742	0.8369	0.61208		0.87286	0.91817	0.81074		0.88695	0.9319	0.83453		0.65775	0.77245	0.4632		0.82648	0.88222	0.76054		0.8544	0.90577	0.79279
613		0.81212	0.86621	0.72943		0.88923	0.92782	0.84518		0.90535	0.94189	0.85666		0.75675	0.83879	0.61278		0.87397	0.91909	0.81296		0.8878	0.9318	0.83562		0.65926	0.77311	0.47087		0.82623	0.88178	0.7611		0.8543	0.90336	0.79573
614		0.8127	0.86803	0.73416		0.89024	0.92661	0.84571		0.90631	0.94054	0.85363		0.75987	0.83842	0.61757		0.87326	0.91659	0.8123		0.88565	0.93177	0.83712		0.65895	0.77162	0.46608		0.82562	0.88027	0.76307		0.85563	0.90524	0.79913
615		0.81336	0.86806	0.73615		0.89132	0.92817	0.84633		0.90553	0.94104	0.85611		0.75883	0.83995	0.61743		0.8716	0.9175	0.81027		0.88625	0.93095	0.8338		0.65778	0.7727	0.46997		0.82562	0.87925	0.76068		0.85637	0.90504	0.79435
616		0.81514	0.86817	0.735		0.89026	0.92757	0.84313		0.90656	0.94059	0.85855		0.75955	0.8409	0.61833		0.87447	0.91732	0.81534		0.88568	0.93039	0.8341		0.66153	0.77549	0.4744		0.82553	0.87695	0.75889		0.85655	0.90393	0.79503
617		0.815	0.86795	0.73625		0.89059	0.92743	0.84251		0.90619	0.94136	0.8566		0.75849	0.8422	0.61837		0.87434	0.91838	0.81182		0.88568	0.93049	0.83448		0.66379	0.77723	0.47061		0.82453	0.87951	0.75974		0.85408	0.90331	0.7925
618		0.81481	0.86964	0.73816		0.89061	0.9292	0.84271		0.90606	0.94105	0.85692		0.76082	0.84022	0.6173		0.87328	0.91848	0.81167		0.88477	0.93316	0.83414		0.66446	0.77608	0.47522		0.82328	0.87891	0.75821		0.85182	0.90387	0.79252
619		0.81438	0.86733	0.74085		0.89002	0.92664	0.84439		0.90603	0.94094	0.85688		0.76528	0.83873	0.61729		0.87402	0.91879	0.80913		0.88469	0.93306	0.83447		0.66629	0.77439	0.48205		0.82402	0.88193	0.76191		0.85313	0.90463	0.7923
620		0.81801	0.86977	0.73874		0.88941	0.92854	0.84391		0.90514	0.94188	0.858		0.76165	0.83769	0.61838		0.87422	0.91667	0.80963		0.88365	0.93259	0.83551		0.66565	0.77329	0.47775		0.82428	0.88166	0.76109		0.85343	0.90715	0.78952
621		0.81594	0.86929	0.74075		0.88988	0.92799	0.8449		0.90471	0.94029	0.85471		0.76389	0.84032	0.62216		0.87382	0.91505	0.81207		0.8852	0.93198	0.83375		0.66629	0.77238	0.48297		0.825	0.87878	0.75941		0.85227	0.90843	0.79047
622		0.81872	0.86919	0.74228		0.8901	0.92726	0.84546		0.90519	0.93991	0.85684		0.76389	0.84007	0.62961		0.87444	0.91763	0.81402		0.88557	0.93329	0.83437		0.66736	0.77717	0.48574		0.82443	0.87609	0.75793		0.85149	0.9061	0.7911
623		0.81903	0.871	0.74075		0.88901	0.92856	0.84602		0.90443	0.94079	0.85536		0.76399	0.84084	0.62316		0.87292	0.91611	0.81411		0.88653	0.93221	0.83506		0.66992	0.77846	0.48468		0.82511	0.87702	0.75642		0.85147	0.9054	0.79283
624		0.81882	0.87039	0.74106		0.8901	0.92746	0.84577		0.90355	0.93983	0.85689		0.7647	0.8434	0.62446		0.87226	0.91703	0.81413		0.88634	0.93178	0.83454		0.67176	0.7768	0.47865		0.82646	0.87962	0.75695		0.85166	0.90496	0.78895
625		0.81919	0.87072	0.74485		0.89137	0.92727	0.8498		0.90561	0.94094	0.85565		0.76509	0.84419	0.62951		0.87207	0.91609	0.81547		0.88788	0.93089	0.83595		0.67314	0.77651	0.48186		0.82639	0.88092	0.75428		0.85081	0.90546	0.78895
626		0.81911	0.87217	0.74233		0.89189	0.92571	0.84892		0.90538	0.94168	0.85468		0.76583	0.84416	0.63108		0.87237	0.91593	0.81435		0.88713	0.93129	0.83597		0.67259	0.77668	0.4776		0.82538	0.87974	0.75118		0.85103	0.90416	0.79099
627		0.81974	0.86973	0.74183		0.89162	0.92592	0.84635		0.90591	0.94244	0.85663		0.76512	0.84534	0.62511		0.87292	0.91751	0.81463		0.88624	0.9306	0.83337		0.67219	0.77755	0.48277		0.82458	0.8799	0.75281		0.85059	0.90599	0.79095
628		0.81809	0.86921	0.74314		0.89099	0.92706	0.84587		0.90443	0.94311	0.85611		0.76495	0.84612	0.62852		0.87399	0.91748	0.81298		0.88716	0.92966	0.8315		0.66904	0.77866	0.47906		0.823	0.87831	0.74947		0.84976	0.90506	0.79072
629		0.81902	0.87191	0.74561		0.88819	0.92646	0.84549		0.90546	0.94294	0.85638		0.76521	0.84576	0.62875		0.87427	0.91981	0.81474		0.88756	0.93036	0.83093		0.6704	0.78105	0.48167		0.825	0.87755	0.7479		0.84913	0.9062	0.79475
630		0.81846	0.87178	0.74566		0.88889	0.92796	0.84529		0.90535	0.94189	0.85746		0.76558	0.84573	0.62985		0.87486	0.91985	0.81313		0.8882	0.93176	0.83094		0.67279	0.77892	0.4817		0.82306	0.87679	0.74733		0.84886	0.90376	0.7914
631		0.81791	0.87134	0.7469		0.88899	0.92764	0.84471		0.90577	0.94314	0.85799		0.76804	0.84459	0.62565		0.87386	0.91836	0.81244		0.88588	0.9304	0.8308		0.67176	0.78196	0.48206		0.82293	0.87804	0.7483		0.85129	0.90417	0.79366
632		0.81929	0.87226	0.74262		0.89048	0.92869	0.84483		0.90619	0.94186	0.85546		0.76837	0.84755	0.63001		0.87265	0.91796	0.81306		0.88521	0.93234	0.83406		0.67435	0.7791	0.48414		0.82292	0.87851	0.74957		0.85053	0.90462	0.79531
633		0.82027	0.87039	0.74257		0.89116	0.92853	0.84302		0.90566	0.94296	0.85491		0.7704	0.84787	0.63075		0.87378	0.91749	0.81211		0.884	0.93257	0.83266		0.67735	0.78328	0.47999		0.82366	0.87921	0.75173		0.85016	0.90421	0.79245
634		0.82027	0.8711	0.74606		0.89128	0.92849	0.84617		0.90632	0.94212	0.85726		0.76848	0.84807	0.63259		0.87407	0.91734	0.81351		0.88527	0.932	0.834		0.67783	0.78325	0.48791		0.82308	0.8786	0.75538		0.85219	0.90379	0.79267
635		0.81941	0.87032	0.74616		0.8916	0.92882	0.84428		0.90438	0.94393	0.85805		0.77216	0.84902	0.62972		0.87318	0.91572	0.81263		0.88425	0.932	0.83535		0.6792	0.78459	0.49123		0.82159	0.88006	0.75517		0.85006	0.90435	0.79376
636		0.82204	0.87139	0.746		0.8913	0.92756	0.84305		0.90562	0.94358	0.8581		0.77076	0.84835	0.6363		0.87141	0.91647	0.81466		0.88433	0.9329	0.83438		0.67991	0.78383	0.49367		0.82225	0.88046	0.75448		0.85028	0.90446	0.79143
637		0.81978	0.87179	0.74911		0.89168	0.92753	0.84326		0.90594	0.94251	0.85814		0.7716	0.84911	0.63598		0.8716	0.91607	0.81269		0.88519	0.93305	0.83465		0.68283	0.78625	0.4897		0.82117	0.88108	0.75176		0.85054	0.9042	0.79177
638		0.8193	0.87008	0.75		0.8905	0.92743	0.84417		0.90514	0.94296	0.85878		0.77179	0.85206	0.64115		0.871	0.91719	0.81264		0.88496	0.93332	0.83413		0.68318	0.78423	0.49514		0.82139	0.87871	0.75389		0.84957	0.90443	0.78894
639		0.8197	0.87086	0.75211		0.89112	0.92792	0.84542		0.90615	0.94315	0.8593		0.77228	0.85247	0.64066		0.87122	0.91797	0.80942		0.88538	0.93303	0.83306		0.6845	0.78345	0.49562		0.82147	0.87773	0.75344		0.84852	0.90298	0.79051
640		0.82023	0.87148	0.75123		0.88855	0.92828	0.84448		0.90679	0.94387	0.85891		0.77397	0.85066	0.63859		0.87019	0.91678	0.8099		0.88559	0.93317	0.83468		0.68188	0.78798	0.49501		0.82138	0.87554	0.75165		0.84838	0.90194	0.78863
641		0.82359	0.87148	0.75222		0.88868	0.92772	0.84062		0.90594	0.94442	0.85869		0.77347	0.85139	0.64028		0.86981	0.91665	0.81023		0.88365	0.93376	0.83235		0.68497	0.78651	0.49096		0.82109	0.87585	0.75052		0.84756	0.90421	0.78284
642		0.82286	0.87288	0.75161		0.88943	0.93047	0.84295		0.90664	0.94356	0.85781		0.77386	0.85005	0.64258		0.87035	0.91395	0.80652		0.88502	0.9327	0.83133		0.68553	0.79054	0.48532		0.82005	0.8773	0.75021		0.84676	0.90445	0.78232
643		0.8224	0.87466	0.75106		0.88832	0.93017	0.83957		0.90731	0.94342	0.858		0.77453	0.84836	0.64248		0.8722	0.91665	0.8078		0.88604	0.93316	0.83052		0.68647	0.7874	0.49323		0.82037	0.87822	0.75174		0.84607	0.9034	0.78143
644		0.82364	0.8754	0.75302		0.88813	0.92915	0.84195		0.90746	0.9432	0.85774		0.77385	0.84806	0.63916		0.87198	0.91599	0.81049		0.88622	0.93439	0.83337		0.68699	0.78546	0.49802		0.82005	0.87797	0.75215		0.84792	0.90602	0.78575
645		0.82276	0.87342	0.75443		0.88911	0.92915	0.84213		0.90717	0.94314	0.85412		0.77353	0.84822	0.63968		0.87234	0.91805	0.80982		0.88541	0.93428	0.83306		0.68826	0.78815	0.49466		0.82096	0.88056	0.75323		0.84675	0.90496	0.78804
646		0.82505	0.87492	0.75442		0.88844	0.92899	0.84294		0.90715	0.94209	0.85855		0.77594	0.85001	0.6421		0.87313	0.91789	0.81165		0.88557	0.93245	0.82894		0.68783	0.78742	0.49601		0.82203	0.87981	0.75172		0.84708	0.90247	0.78636
647		0.82886	0.87547	0.75212		0.88779	0.92734	0.83936		0.9057	0.94261	0.85663		0.7772	0.85228	0.6431		0.87169	0.91549	0.81235		0.88663	0.93157	0.82812		0.68855	0.79158	0.49286		0.82169	0.87841	0.75175		0.84838	0.90223	0.78588
648		0.82626	0.87553	0.75388		0.88878	0.92813	0.84145		0.90557	0.94345	0.8572		0.7773	0.85134	0.64806		0.87155	0.91703	0.81371		0.8861	0.93167	0.83055		0.68702	0.79655	0.49538		0.81974	0.87663	0.75182		0.84691	0.90268	0.78144
649		0.82428	0.87644	0.7557		0.88867	0.92856	0.84183		0.90684	0.94284	0.85745		0.77667	0.85419	0.6476		0.87196	0.91764	0.81169		0.88614	0.93078	0.83157		0.68595	0.78946	0.49563		0.82004	0.87575	0.75223		0.84894	0.90454	0.78524
650		0.82621	0.87722	0.75725		0.88946	0.92828	0.83815		0.90586	0.94431	0.85802		0.77812	0.85293	0.64931		0.87268	0.91592	0.81294		0.88507	0.93081	0.83131		0.68791	0.79398	0.5002		0.81929	0.87823	0.75424		0.8479	0.90473	0.78261
651		0.82708	0.87851	0.76082		0.88932	0.92958	0.84062		0.90681	0.94296	0.85893		0.77905	0.85263	0.64688		0.87093	0.91496	0.81386		0.88479	0.92957	0.82873		0.6873	0.79563	0.50392		0.81818	0.87636	0.75167		0.84735	0.90786	0.78167
652		0.82752	0.87913	0.75821		0.88889	0.92929	0.84175		0.90635	0.94281	0.85868		0.77705	0.85167	0.65118		0.87105	0.9159	0.81405		0.88571	0.93107	0.82913		0.68914	0.79229	0.50429		0.81695	0.8777	0.75498		0.84634	0.90588	0.78192
653		0.82608	0.87954	0.76056		0.88778	0.93003	0.84391		0.90763	0.94221	0.85842		0.77858	0.8544	0.64902		0.8701	0.91451	0.80932		0.88502	0.92902	0.82615		0.69009	0.79238	0.5052		0.81779	0.87832	0.75533		0.84706	0.9043	0.77929
654		0.82474	0.87832	0.7619		0.88922	0.92964	0.84297		0.90792	0.94153	0.85835		0.78013	0.8555	0.65267		0.86878	0.91473	0.81074		0.88403	0.93073	0.82667		0.69239	0.79282	0.5081		0.81868	0.87446	0.75348		0.84519	0.90319	0.77458
655		0.82628	0.87711	0.76013		0.88878	0.92997	0.8435		0.9079	0.94227	0.858		0.77869	0.85282	0.65813		0.86974	0.91425	0.8089		0.88342	0.93123	0.82786		0.693	0.78878	0.50907		0.82057	0.87599	0.7523		0.84639	0.90435	0.77426
656		0.82748	0.87895	0.76077		0.88967	0.9298	0.84377		0.908	0.942	0.85956		0.77755	0.85142	0.65405		0.87093	0.91508	0.81093		0.88357	0.93005	0.82504		0.69306	0.78779	0.50691		0.81919	0.87674	0.75283		0.84615	0.90336	0.77275
657		0.82843	0.88006	0.76075		0.89058	0.92844	0.84675		0.90757	0.94161	0.85804		0.77597	0.8547	0.65926		0.87056	0.91463	0.80922		0.88223	0.93156	0.8301		0.69408	0.7935	0.50761		0.81925	0.87671	0.75212		0.84573	0.90119	0.77393
658		0.82626	0.88207	0.76157		0.88982	0.92963	0.84575		0.9059	0.94091	0.85603		0.77742	0.85287	0.65668		0.87104	0.91578	0.81091		0.88139	0.93231	0.82553		0.69604	0.788	0.51131		0.82021	0.87718	0.75175		0.84526	0.90077	0.77093
659		0.82735	0.88014	0.75842		0.88819	0.93013	0.84771		0.90566	0.94104	0.85659		0.77718	0.85399	0.66534		0.86926	0.91339	0.80956		0.88332	0.93375	0.82792		0.6969	0.79068	0.50713		0.81915	0.87874	0.75214		0.84449	0.9001	0.77246
660		0.82852	0.87956	0.75736		0.88843	0.92841	0.84871		0.90616	0.943	0.85838		0.77811	0.85439	0.66667		0.86885	0.91525	0.80757		0.88247	0.93074	0.82805		0.69792	0.79123	0.50825		0.81839	0.88027	0.75214		0.84532	0.89957	0.77359
661		0.8288	0.88113	0.7579		0.88879	0.92912	0.84606		0.90735	0.94123	0.8564		0.77649	0.85501	0.66605		0.86774	0.91517	0.80866		0.88242	0.93036	0.82648		0.7001	0.79299	0.50817		0.8194	0.87907	0.75307		0.8448	0.90067	0.77831
662		0.82958	0.88172	0.75551		0.88767	0.92931	0.84556		0.90588	0.94264	0.85657		0.7758	0.85432	0.66529		0.86645	0.91372	0.81237		0.88446	0.93304	0.82756		0.69889	0.79176	0.50822		0.81964	0.88074	0.7512		0.84423	0.89864	0.77631
663		0.82906	0.87808	0.75755		0.88866	0.927	0.84426		0.90675	0.9413	0.8593		0.77824	0.85607	0.66362		0.867	0.91696	0.81048		0.88405	0.9318	0.82592		0.70031	0.79483	0.5075		0.81889	0.87838	0.74841		0.84542	0.89953	0.78025
664		0.8284	0.87884	0.75578		0.8875	0.92828	0.84401		0.90616	0.94251	0.8557		0.77666	0.85341	0.67032		0.86715	0.91751	0.81063		0.88447	0.92981	0.82497		0.69509	0.79235	0.51189		0.81768	0.87795	0.74654		0.84509	0.90042	0.7816
665		0.82883	0.87976	0.75703		0.88867	0.92781	0.84418		0.90558	0.94241	0.85753		0.77874	0.85586	0.67218		0.86876	0.91629	0.80691		0.88365	0.93291	0.82511		0.69579	0.79523	0.51784		0.81762	0.87938	0.74533		0.84454	0.90112	0.78256
666		0.82818	0.87879	0.75789		0.88793	0.92769	0.84275		0.9065	0.94241	0.85769		0.78075	0.85559	0.66833		0.86811	0.91606	0.80928		0.88307	0.93206	0.82672		0.69746	0.7926	0.51499		0.81738	0.87843	0.74546		0.84679	0.89971	0.77969
667		0.82717	0.8807	0.75947		0.88912	0.92964	0.8431		0.90668	0.94189	0.85853		0.7822	0.85501	0.66753		0.86741	0.91594	0.81068		0.8816	0.93162	0.8254		0.69868	0.79534	0.51191		0.81678	0.87933	0.74533		0.84649	0.8982	0.77741
668		0.82748	0.88161	0.76091		0.88923	0.93006	0.84255		0.90525	0.94304	0.85855		0.78035	0.85626	0.6697		0.86713	0.91546	0.81133		0.88253	0.93267	0.82685		0.70238	0.79608	0.51883		0.81716	0.8774	0.7474		0.84563	0.89739	0.7787
669		0.82899	0.88056	0.76101		0.88867	0.93063	0.84339		0.90594	0.94277	0.86128		0.78115	0.85321	0.66935		0.86847	0.91472	0.81053		0.88235	0.93211	0.82668		0.70107	0.79691	0.52221		0.81668	0.87766	0.74313		0.84525	0.89933	0.7775
670		0.8282	0.87635	0.76117		0.88932	0.93019	0.84257		0.90693	0.942	0.85884		0.78243	0.85361	0.67158		0.86905	0.91612	0.81062		0.88254	0.93115	0.82461		0.69927	0.79709	0.51948		0.81372	0.87879	0.74364		0.8452	0.89895	0.77633
671		0.82821	0.87779	0.76139		0.88855	0.92956	0.84254		0.90556	0.9426	0.8575		0.78176	0.85367	0.67166		0.86878	0.91542	0.81016		0.88349	0.93224	0.82157		0.70223	0.79391	0.51759		0.81366	0.87855	0.74325		0.8447	0.89863	0.77967
672		0.82924	0.87791	0.76255		0.88923	0.92928	0.84386		0.90571	0.94186	0.85603		0.78274	0.85507	0.67319		0.86859	0.91456	0.81253		0.88278	0.93213	0.82453		0.70526	0.79726	0.52016		0.81346	0.87936	0.74442		0.84344	0.90063	0.78137
673		0.82942	0.87842	0.76054		0.88846	0.93046	0.8419		0.90739	0.94174	0.85973		0.78494	0.85521	0.6753		0.86709	0.91548	0.81001		0.88143	0.93019	0.82426		0.70902	0.80086	0.51983		0.81408	0.87914	0.74431		0.84291	0.89772	0.77977
674		0.82977	0.87929	0.75922		0.88802	0.9305	0.84249		0.90634	0.94278	0.85633		0.78571	0.85502	0.67193		0.86609	0.91476	0.81203		0.8836	0.93157	0.82552		0.70664	0.80026	0.52244		0.81433	0.87878	0.74058		0.84419	0.89948	0.78016
675		0.82853	0.87927	0.76143		0.88756	0.92979	0.84324		0.90722	0.9413	0.85807		0.78848	0.85513	0.67653		0.86562	0.91427	0.80664		0.88296	0.93185	0.82536		0.7037	0.79884	0.52204		0.8142	0.87543	0.73874		0.8444	0.90108	0.78055
676		0.82817	0.88053	0.7654		0.88701	0.92945	0.84234		0.90613	0.9416	0.85664		0.78811	0.85709	0.67695		0.86452	0.91379	0.80613		0.88248	0.93254	0.82395		0.70766	0.7963	0.521		0.81616	0.87405	0.73987		0.84292	0.90091	0.77828
677		0.8291	0.88121	0.76281		0.8876	0.92838	0.84286		0.90604	0.94386	0.85435		0.78808	0.85964	0.68068		0.86558	0.91432	0.80596		0.88229	0.93302	0.82464		0.70768	0.8029	0.5242		0.81615	0.87491	0.7411		0.84144	0.90144	0.7774
678		0.83167	0.88016	0.76017		0.89027	0.92857	0.84334		0.90509	0.94317	0.85178		0.79027	0.85684	0.67835		0.86441	0.91558	0.8073		0.88324	0.9319	0.82238		0.70847	0.80069	0.52623		0.81535	0.87267	0.73752		0.84127	0.89839	0.77649
679		0.8317	0.87861	0.76018		0.88933	0.92993	0.8421		0.90453	0.94105	0.85253		0.78982	0.85745	0.67806		0.86431	0.91488	0.80557		0.88185	0.92993	0.82207		0.71087	0.80079	0.52972		0.81579	0.87343	0.74078		0.84165	0.89998	0.77522
680		0.83177	0.87872	0.76267		0.89022	0.93004	0.84406		0.90364	0.94129	0.85203		0.7881	0.85656	0.68076		0.86361	0.91577	0.80612		0.88025	0.93186	0.8228		0.71156	0.8004	0.53353		0.81292	0.87947	0.73823		0.8419	0.89908	0.77729
681		0.83044	0.87736	0.76379		0.8908	0.93189	0.84403		0.90462	0.94269	0.85281		0.78885	0.85589	0.68299		0.86316	0.91426	0.80548		0.88021	0.93177	0.82395		0.71123	0.80478	0.52965		0.81326	0.87497	0.73903		0.84244	0.89869	0.77671
682		0.82973	0.87563	0.7631		0.89004	0.93222	0.84357		0.90448	0.94279	0.84961		0.7889	0.85811	0.68285		0.86486	0.9162	0.80671		0.87935	0.93167	0.82455		0.71006	0.80761	0.53025		0.8131	0.87494	0.74049		0.84246	0.89744	0.77667
683		0.83075	0.87964	0.7629		0.89023	0.93032	0.84305		0.90522	0.94106	0.85154		0.78683	0.8577	0.68496		0.8673	0.91565	0.80599		0.88022	0.93054	0.82152		0.70842	0.80346	0.53032		0.81307	0.87209	0.74155		0.83991	0.89727	0.7771
684		0.83064	0.87829	0.76138		0.88856	0.9307	0.84365		0.90481	0.94262	0.84956		0.78781	0.85747	0.68183		0.8671	0.91535	0.80545		0.87948	0.93121	0.8218		0.70803	0.80437	0.53132		0.81188	0.87366	0.74164		0.83932	0.89817	0.7748
685		0.83084	0.88007	0.76101		0.89047	0.92948	0.84264		0.90425	0.94164	0.85204		0.79113	0.86026	0.68087		0.86681	0.91389	0.80642		0.87976	0.93206	0.81989		0.7079	0.80125	0.53635		0.81283	0.87542	0.74369		0.83838	0.89748	0.77919
686		0.83252	0.88088	0.76139		0.89018	0.92999	0.84304		0.90457	0.94315	0.84993		0.78843	0.85858	0.68347		0.86745	0.91371	0.80739		0.88099	0.93287	0.81851		0.70734	0.80178	0.53328		0.81303	0.87654	0.74505		0.83857	0.89696	0.77435
687		0.83318	0.88085	0.76496		0.89158	0.92814	0.84283		0.90427	0.94251	0.85113		0.7886	0.85601	0.68408		0.86653	0.91514	0.80662		0.88013	0.9332	0.81853		0.70943	0.79945	0.53599		0.81222	0.87737	0.74206		0.83921	0.89675	0.77679
688		0.83301	0.88152	0.76667		0.88867	0.92813	0.83997		0.904	0.94204	0.85148		0.78942	0.85948	0.68462		0.86612	0.91421	0.80614		0.87856	0.93252	0.81689		0.70881	0.80176	0.53851		0.81263	0.87826	0.73982		0.84053	0.89691	0.77839
689		0.832	0.8827	0.76726		0.88889	0.92695	0.84326		0.90336	0.94212	0.85172		0.78815	0.86002	0.6874		0.86742	0.91483	0.8034		0.87812	0.93086	0.81688		0.70979	0.80184	0.53788		0.81321	0.87555	0.74024		0.83932	0.89516	0.7769
690		0.83187	0.88294	0.76439		0.89067	0.92717	0.84243		0.90375	0.94153	0.85311		0.7901	0.85767	0.68736		0.86681	0.91241	0.80442		0.87765	0.93084	0.81945		0.71133	0.80354	0.53838		0.81188	0.87489	0.74113		0.83774	0.89559	0.77536
691		0.8348	0.88135	0.769		0.88968	0.92763	0.84213		0.90451	0.94114	0.85396		0.79253	0.85741	0.6858		0.86612	0.91314	0.80348		0.87658	0.93101	0.81573		0.71472	0.80413	0.53937		0.81249	0.87468	0.74024		0.83822	0.89805	0.77536
692		0.83528	0.88313	0.7655		0.89017	0.92825	0.84214		0.90387	0.94219	0.85226		0.79236	0.85742	0.68626		0.86541	0.91276	0.80247		0.8778	0.92885	0.8143		0.71289	0.80386	0.53759		0.81216	0.87314	0.73774		0.83819	0.89892	0.77412
693		0.83367	0.88534	0.76713		0.88866	0.93024	0.84076		0.90368	0.94304	0.85161		0.7915	0.85922	0.68499		0.8655	0.91237	0.80415		0.87892	0.92984	0.81388		0.71125	0.80466	0.53498		0.81096	0.87047	0.73745		0.83858	0.89848	0.77235
694		0.83333	0.8827	0.76243		0.88879	0.93058	0.84163		0.90556	0.94209	0.85349		0.79146	0.85863	0.68484		0.86372	0.9112	0.80321		0.87928	0.93016	0.81632		0.71152	0.80167	0.53922		0.81027	0.87327	0.73491		0.8382	0.89935	0.77443
695		0.83366	0.88254	0.76381		0.88889	0.92927	0.84075		0.90618	0.94046	0.85313		0.7926	0.85618	0.68435		0.86441	0.91317	0.79919		0.87891	0.9292	0.8156		0.7101	0.79951	0.53779		0.81063	0.87167	0.73555		0.83746	0.89973	0.77159
696		0.83349	0.88418	0.76523		0.8905	0.92851	0.84126		0.9071	0.94104	0.85343		0.79122	0.85773	0.68357		0.86417	0.9127	0.7992		0.87957	0.92916	0.81513		0.71351	0.7994	0.54114		0.8127	0.87287	0.73101		0.8354	0.89875	0.76796
697		0.83382	0.88419	0.76692		0.89018	0.92984	0.83982		0.90708	0.94217	0.85144		0.79312	0.85809	0.68467		0.86706	0.91087	0.80091		0.87885	0.92901	0.81609		0.71158	0.8029	0.53622		0.81108	0.87581	0.73532		0.83525	0.89848	0.76805
698		0.83515	0.88549	0.76795		0.89184	0.93075	0.8414		0.90702	0.94167	0.85172		0.79469	0.86039	0.68326		0.86756	0.91229	0.80272		0.87896	0.92821	0.81579		0.7143	0.805	0.54022		0.81224	0.87354	0.73402		0.83505	0.89801	0.77075
699		0.83511	0.88405	0.76943		0.89008	0.93051	0.84268		0.90613	0.94153	0.85093		0.79322	0.85821	0.68779		0.86728	0.91308	0.80225		0.87644	0.92936	0.81541		0.71002	0.80752	0.53922		0.81125	0.87289	0.73394		0.83368	0.89998	0.76578
700		0.83451	0.88643	0.76548		0.89018	0.93091	0.84233		0.90571	0.94256	0.85188		0.79436	0.85912	0.69027		0.86682	0.91081	0.80097		0.87716	0.92824	0.81559		0.70972	0.80955	0.54261		0.81193	0.87376	0.73697		0.83425	0.8995	0.76603
701		0.83412	0.88437	0.7663		0.88957	0.92896	0.83985		0.90487	0.94259	0.85003		0.79321	0.85916	0.68969		0.86618	0.91259	0.80169		0.87591	0.92717	0.81547		0.70927	0.80705	0.54337		0.81148	0.87522	0.73226		0.83442	0.89587	0.76347
702		0.83299	0.88468	0.76409		0.889	0.92881	0.83952		0.90461	0.94351	0.85198		0.79523	0.85988	0.69151		0.86492	0.91216	0.80255		0.87764	0.928	0.8184		0.71305	0.80793	0.54992		0.80977	0.87359	0.73043		0.83535	0.89525	0.76206
703		0.8335	0.88457	0.76867		0.88889	0.92813	0.83873		0.90561	0.94362	0.85251		0.79515	0.85988	0.69261		0.86577	0.91276	0.80308		0.87802	0.92703	0.8162		0.71236	0.80898	0.54917		0.80756	0.87182	0.73426		0.83387	0.89413	0.76073
704		0.83318	0.88398	0.76316		0.88952	0.92917	0.8407		0.90422	0.94408	0.85159		0.79436	0.85955	0.69918		0.86565	0.91402	0.80262		0.87863	0.92869	0.81407		0.71515	0.80852	0.55051		0.80683	0.8725	0.73174		0.83295	0.896	0.75864
705		0.83367	0.88197	0.76686		0.88997	0.92898	0.84024		0.90538	0.9441	0.85289		0.79259	0.85999	0.69944		0.86528	0.91415	0.80083		0.87702	0.9296	0.8171		0.71625	0.80711	0.55018		0.80652	0.8715	0.72998		0.83367	0.8963	0.75962
706		0.8344	0.88282	0.76769		0.89053	0.92966	0.84004		0.90552	0.94323	0.85319		0.79513	0.85774	0.70094		0.8651	0.91357	0.7997		0.87813	0.92887	0.81621		0.71367	0.80706	0.55046		0.80583	0.87405	0.72912		0.83351	0.89362	0.76154
707		0.8335	0.88452	0.7635		0.88911	0.93066	0.83944		0.90628	0.94224	0.85558		0.79419	0.86032	0.69981		0.86415	0.91268	0.79956		0.87654	0.93005	0.81361		0.71341	0.80802	0.55051		0.80534	0.87347	0.7323		0.8346	0.89279	0.75996
708		0.83416	0.88542	0.76379		0.88913	0.93023	0.84166		0.90625	0.94248	0.85566		0.79343	0.86324	0.69795		0.86522	0.91256	0.79789		0.87877	0.93155	0.81331		0.71554	0.806	0.55076		0.80624	0.8711	0.73251		0.83494	0.89686	0.75779
709		0.83621	0.88526	0.76654		0.88985	0.93199	0.84066		0.90693	0.94337	0.85614		0.79567	0.86032	0.69609		0.86459	0.91383	0.79709		0.87849	0.93037	0.81429		0.71744	0.80456	0.54692		0.80649	0.8706	0.72931		0.83459	0.89508	0.75807
710		0.83486	0.88454	0.76762		0.88945	0.93142	0.83899		0.90753	0.94409	0.85577		0.79695	0.85971	0.69803		0.86349	0.91464	0.80175		0.87852	0.92826	0.81162		0.71574	0.80533	0.54913		0.80566	0.87255	0.72774		0.83296	0.896	0.75954
711		0.83453	0.88377	0.76942		0.88981	0.93193	0.8392		0.90778	0.94344	0.85576		0.79684	0.8577	0.69902		0.86316	0.91543	0.80121		0.87927	0.92717	0.81053		0.7161	0.80624	0.55403		0.80469	0.87349	0.73114		0.83196	0.89912	0.75852
712		0.83559	0.88412	0.7718		0.89073	0.93223	0.84044		0.90625	0.94334	0.85574		0.79762	0.85978	0.69651		0.86402	0.91484	0.80092		0.87795	0.92948	0.81274		0.71753	0.80848	0.5582		0.80631	0.8728	0.72899		0.83281	0.89683	0.75409
713		0.83483	0.88407	0.77174		0.89176	0.93312	0.83895		0.90613	0.94395	0.85506		0.79723	0.85741	0.69956		0.86333	0.91629	0.80089		0.8767	0.93023	0.81098		0.7161	0.80639	0.55792		0.80581	0.87423	0.73346		0.83457	0.89564	0.75392
714		0.83501	0.8857	0.77121		0.892	0.93237	0.84011		0.9063	0.94422	0.85643		0.79854	0.858	0.70134		0.86387	0.91693	0.80133		0.87733	0.93088	0.8119		0.71718	0.80634	0.5604		0.80556	0.87229	0.73314		0.83424	0.89375	0.75674
715		0.83594	0.8855	0.76856		0.89115	0.93292	0.83863		0.90543	0.94337	0.85482		0.79713	0.85998	0.69874		0.86354	0.91784	0.80171		0.87608	0.92918	0.81124		0.7169	0.80572	0.56527		0.80475	0.87007	0.72987		0.83511	0.89137	0.7543
716		0.83539	0.8843	0.77197		0.88911	0.93255	0.83953		0.90457	0.94239	0.85497		0.79509	0.85903	0.70021		0.86289	0.91758	0.80284		0.87807	0.92978	0.81084		0.71681	0.80759	0.56559		0.80609	0.86938	0.72801		0.83514	0.89428	0.7561
717		0.83646	0.88417	0.77097		0.88987	0.93173	0.83901		0.90495	0.94263	0.8563		0.79486	0.86114	0.69891		0.86171	0.91755	0.79832		0.87579	0.92781	0.81245		0.71748	0.80712	0.56		0.80485	0.8689	0.72905		0.83417	0.89607	0.75385
718		0.83854	0.88347	0.77517		0.89087	0.93145	0.84092		0.90657	0.94375	0.85717		0.79829	0.86199	0.7034		0.86175	0.91784	0.80094		0.87553	0.92935	0.81425		0.71787	0.81003	0.56283		0.80312	0.87045	0.72578		0.83516	0.8952	0.7553
719		0.83929	0.88212	0.77021		0.89034	0.93272	0.84063		0.9065	0.94313	0.85481		0.79666	0.86198	0.70282		0.86186	0.91689	0.80044		0.878	0.92911	0.81143		0.71831	0.80995	0.56273		0.80361	0.86964	0.72518		0.83551	0.89709	0.75424
720		0.8394	0.88492	0.76796		0.89078	0.93018	0.83952		0.90622	0.94307	0.85445		0.79771	0.8604	0.70063		0.8602	0.91648	0.79822		0.87785	0.9282	0.80828		0.7167	0.80742	0.55961		0.80392	0.87082	0.72508		0.83402	0.89411	0.75654
721		0.83909	0.88515	0.7699		0.89029	0.93062	0.83869		0.90682	0.94353	0.85573		0.79752	0.85869	0.70165		0.86168	0.91844	0.80089		0.87528	0.92922	0.80842		0.71724	0.80865	0.56165		0.80634	0.87139	0.72254		0.83459	0.89568	0.7547
722		0.83948	0.88565	0.77058		0.89053	0.93044	0.83926		0.9064	0.94397	0.85314		0.79918	0.86303	0.70364		0.85973	0.91911	0.80157		0.87333	0.92827	0.80731		0.71752	0.80776	0.56609		0.80383	0.86868	0.7239		0.83317	0.89393	0.7567
723		0.84056	0.88864	0.77532		0.89074	0.92991	0.83864		0.90594	0.94481	0.8534		0.79854	0.86254	0.70575		0.85961	0.91832	0.80127		0.87435	0.92742	0.80777		0.71881	0.80592	0.55756		0.80244	0.87108	0.72142		0.8337	0.89404	0.75364
724		0.83968	0.88821	0.7746		0.88899	0.93027	0.84053		0.90622	0.94247	0.85428		0.80121	0.86425	0.70344		0.86075	0.91733	0.79972		0.87461	0.92805	0.80804		0.71724	0.80763	0.56716		0.80355	0.87036	0.72181		0.83439	0.89633	0.75858
725		0.83692	0.88741	0.77572		0.89072	0.93028	0.84003		0.90603	0.94374	0.85374		0.79898	0.86512	0.70507		0.86021	0.9176	0.79878		0.87623	0.9271	0.8087		0.71793	0.81161	0.56936		0.80457	0.86735	0.72425		0.83386	0.89583	0.76104
726		0.84028	0.88704	0.7747		0.89073	0.93004	0.84197		0.90625	0.94281	0.85299		0.8004	0.86565	0.70235		0.86054	0.91778	0.79768		0.87553	0.92832	0.80843		0.71792	0.8114	0.56518		0.80503	0.86924	0.72627		0.83243	0.89352	0.76115
727		0.83899	0.88634	0.7738		0.89158	0.93056	0.8398		0.90657	0.94283	0.85383		0.79689	0.86643	0.70162		0.85926	0.91598	0.79688		0.87782	0.92863	0.811		0.71982	0.81035	0.56688		0.80581	0.86492	0.72677		0.83333	0.89325	0.75761
728		0.8396	0.88845	0.77358		0.89137	0.93089	0.84132		0.90466	0.94257	0.85452		0.79729	0.86421	0.7028		0.85914	0.91557	0.79585		0.87616	0.92839	0.80883		0.71943	0.80866	0.57467		0.8058	0.86814	0.72293		0.83183	0.89354	0.75711
729		0.84	0.88654	0.77461		0.89021	0.93074	0.84019		0.90438	0.94278	0.85467		0.79893	0.86402	0.70678		0.85865	0.91548	0.79888		0.87552	0.92936	0.80719		0.7209	0.81074	0.56955		0.80597	0.86876	0.72286		0.83205	0.89363	0.75726
730		0.83925	0.88571	0.77294		0.89016	0.93101	0.83954		0.904	0.94213	0.85543		0.79958	0.86654	0.70801		0.85804	0.91503	0.79605		0.8758	0.92704	0.80672		0.71816	0.80673	0.57233		0.80365	0.86853	0.7249		0.83175	0.89516	0.75422
731		0.83759	0.88589	0.77479		0.89195	0.93124	0.83758		0.90472	0.94411	0.85579		0.80241	0.86446	0.70359		0.85922	0.91499	0.79662		0.87487	0.9276	0.80941		0.719	0.80622	0.57144		0.80154	0.86834	0.72211		0.83133	0.8926	0.75321
732		0.83937	0.88712	0.77619		0.89245	0.93256	0.8407		0.90481	0.94344	0.8566		0.80065	0.86148	0.7085		0.85958	0.91605	0.79472		0.87397	0.92753	0.81205		0.72054	0.81051	0.57524		0.80254	0.86545	0.72355		0.83203	0.89419	0.75296
733		0.83884	0.88681	0.77492		0.89234	0.93371	0.83674		0.90453	0.94312	0.85282		0.80064	0.86394	0.70419		0.85862	0.91575	0.79262		0.87475	0.92768	0.81095		0.71619	0.80793	0.57704		0.80152	0.86688	0.72354		0.83103	0.89517	0.75298
734		0.84173	0.88633	0.77506		0.89097	0.93439	0.83636		0.90536	0.946	0.85232		0.80126	0.8632	0.70585		0.85773	0.91476	0.7898		0.87487	0.93008	0.80982		0.71623	0.80703	0.57509		0.79956	0.8671	0.72281		0.83049	0.89653	0.75651
735		0.84086	0.88753	0.77401		0.89228	0.93117	0.83631		0.90456	0.94455	0.85336		0.80101	0.86549	0.70709		0.85775	0.91606	0.79294		0.87526	0.93044	0.80654		0.71714	0.80655	0.5743		0.80045	0.86371	0.72362		0.83194	0.8943	0.75616
736		0.84129	0.88686	0.77381		0.89198	0.9332	0.8391		0.90392	0.94517	0.85487		0.79896	0.86293	0.70726		0.85866	0.91587	0.79227		0.87636	0.92785	0.80685		0.71804	0.80509	0.57208		0.80107	0.8648	0.72223		0.83172	0.89328	0.75467
737		0.84174	0.88709	0.7758		0.89156	0.92995	0.83775		0.90482	0.9449	0.85141		0.8011	0.86224	0.70877		0.85959	0.91557	0.79404		0.87598	0.9262	0.80899		0.71882	0.80341	0.57554		0.79919	0.86789	0.7181		0.83079	0.89163	0.75179
738		0.84179	0.88843	0.77298		0.89173	0.93014	0.83927		0.90496	0.94269	0.85204		0.80044	0.86137	0.70678		0.85926	0.91546	0.7905		0.87424	0.92441	0.80837		0.71952	0.80296	0.57517		0.8	0.87039	0.71938		0.8328	0.89338	0.7539
739		0.83981	0.8867	0.77548		0.89253	0.93019	0.83897		0.90657	0.94401	0.85178		0.80043	0.86441	0.70805		0.85865	0.91217	0.78931		0.87311	0.92538	0.80469		0.71634	0.80598	0.57761		0.80042	0.86733	0.71803		0.83129	0.89328	0.75209
740		0.83887	0.88882	0.77545		0.89227	0.92945	0.83895		0.90584	0.94494	0.85378		0.80106	0.86574	0.70757		0.85776	0.91344	0.7895		0.87471	0.92739	0.80366		0.71875	0.80694	0.5765		0.80022	0.86556	0.71634		0.82881	0.89074	0.75172
741		0.84019	0.88921	0.77217		0.89189	0.93199	0.83577		0.90646	0.94385	0.85395		0.80067	0.86551	0.70929		0.85772	0.91489	0.78978		0.8745	0.92693	0.80489		0.71829	0.80866	0.57976		0.79978	0.86719	0.71818		0.82817	0.89332	0.75269
742		0.84048	0.88887	0.77407		0.89265	0.93257	0.83381		0.90761	0.94272	0.85289		0.79879	0.86372	0.71222		0.85698	0.91362	0.79036		0.87342	0.92424	0.80321		0.71983	0.8089	0.57884		0.7987	0.86723	0.71938		0.83008	0.89148	0.75126
743		0.84066	0.88974	0.77244		0.89289	0.93203	0.83483		0.90836	0.94299	0.85379		0.79877	0.86447	0.70938		0.85841	0.9159	0.79051		0.87393	0.92614	0.8022		0.71838	0.80899	0.57675		0.7991	0.86846	0.7195		0.82869	0.89011	0.75334
744		0.8406	0.89101	0.76885		0.89328	0.93342	0.83568		0.90845	0.9444	0.85186		0.79855	0.86498	0.7122		0.85857	0.91699	0.78848		0.87449	0.92528	0.8031		0.71855	0.81174	0.58376		0.80021	0.868	0.71675		0.82993	0.89285	0.75456
745		0.83964	0.89052	0.77157		0.89169	0.9336	0.83499		0.90853	0.94316	0.8523		0.79673	0.86403	0.71121		0.85806	0.91478	0.78624		0.87335	0.92529	0.80181		0.71922	0.81102	0.58241		0.79938	0.86774	0.71526		0.82682	0.89225	0.75347
746		0.83891	0.89129	0.77171		0.89225	0.93295	0.83548		0.90681	0.94254	0.85163		0.79851	0.86403	0.71112		0.85775	0.91545	0.78959		0.87321	0.92759	0.80579		0.72217	0.81426	0.57737		0.79891	0.86432	0.71471		0.82633	0.89074	0.75464
747		0.83891	0.89088	0.77183		0.89249	0.93305	0.83478		0.90737	0.9431	0.84992		0.79828	0.86303	0.71288		0.85921	0.9141	0.78785		0.87282	0.92681	0.80523		0.7236	0.81405	0.58025		0.79934	0.86567	0.71489		0.82658	0.89399	0.75307
748		0.83948	0.89239	0.76926		0.89223	0.93264	0.83687		0.90754	0.94373	0.85144		0.79806	0.86058	0.71282		0.86006	0.91365	0.78891		0.87225	0.92744	0.80539		0.72559	0.81132	0.58324		0.79801	0.86641	0.7154		0.82792	0.89169	0.74953
749		0.83973	0.8908	0.76908		0.89143	0.93413	0.83749		0.90628	0.94346	0.85062		0.79914	0.8617	0.71122		0.86	0.91313	0.7862		0.87354	0.92853	0.80868		0.7237	0.81056	0.58277		0.79847	0.86415	0.71677		0.82692	0.8927	0.74838
750		0.839	0.8933	0.7691		0.89242	0.93372	0.83635		0.90547	0.9429	0.84845		0.79716	0.86444	0.71232		0.85805	0.91402	0.78362		0.87288	0.92922	0.80724		0.72338	0.80914	0.58352		0.8	0.86342	0.71596		0.82637	0.89078	0.74845
751		0.83972	0.88998	0.767		0.89233	0.93621	0.83735		0.9068	0.94405	0.85055		0.79806	0.86244	0.71159		0.85854	0.91476	0.7824		0.87424	0.93052	0.80607		0.72311	0.80847	0.585		0.80089	0.86207	0.71273		0.82579	0.88963	0.74691
752		0.84099	0.89164	0.76762		0.89318	0.93421	0.83482		0.90549	0.94443	0.84805		0.80021	0.86399	0.71493		0.85743	0.91401	0.78096		0.87398	0.92808	0.80645		0.72599	0.80853	0.58448		0.80123	0.86363	0.70968		0.82743	0.89325	0.74614
753		0.839	0.89181	0.76943		0.89234	0.93488	0.83671		0.90568	0.94605	0.85049		0.79898	0.86651	0.71214		0.85759	0.91367	0.78458		0.87332	0.9295	0.80431		0.7261	0.80573	0.58283		0.80067	0.86391	0.70806		0.82666	0.89163	0.74575
754		0.83964	0.88908	0.76815		0.89218	0.93535	0.83691		0.90615	0.9443	0.84912		0.79953	0.86766	0.71614		0.85532	0.91428	0.78718		0.87211	0.92944	0.80357		0.72403	0.80748	0.58693		0.79978	0.86427	0.70799		0.82728	0.89069	0.74863
755		0.84199	0.88912	0.76635		0.89129	0.93359	0.83901		0.90668	0.944	0.84587		0.80001	0.86926	0.71816		0.8561	0.91563	0.78881		0.87284	0.93023	0.80303		0.72547	0.8077	0.58523		0.79955	0.86622	0.70828		0.82741	0.88931	0.74684
756		0.84231	0.89044	0.76972		0.89044	0.93342	0.84016		0.90754	0.94375	0.84885		0.80196	0.87166	0.71217		0.85684	0.91506	0.78753		0.8737	0.92983	0.80249		0.72473	0.80557	0.58477		0.80045	0.86627	0.71001		0.82722	0.88909	0.74831
757		0.83949	0.88981	0.76846		0.8917	0.93373	0.83872		0.90751	0.94432	0.84902		0.80065	0.86839	0.71665		0.85538	0.91432	0.78993		0.87387	0.9304	0.80308		0.72687	0.80795	0.58257		0.79954	0.86533	0.70809		0.827	0.89002	0.7516
758		0.84119	0.88978	0.76761		0.89241	0.93347	0.83758		0.90735	0.94421	0.84729		0.80043	0.86884	0.71585		0.85503	0.91465	0.78687		0.8716	0.92669	0.80361		0.72563	0.81156	0.58422		0.7974	0.86243	0.70585		0.82605	0.88932	0.74894
759		0.84322	0.89108	0.77084		0.89286	0.9324	0.8369		0.90863	0.94252	0.84792		0.8012	0.86789	0.71778		0.85496	0.91439	0.7858		0.87321	0.92842	0.80269		0.72596	0.8105	0.58714		0.79778	0.86342	0.71273		0.82451	0.88867	0.74868
760		0.84158	0.89144	0.76943		0.89318	0.93274	0.83798		0.90763	0.94467	0.84822		0.8034	0.86769	0.71676		0.8557	0.9144	0.78558		0.8731	0.92855	0.80247		0.72737	0.81097	0.58705		0.79569	0.86222	0.71008		0.82471	0.88865	0.74493
761		0.84116	0.89016	0.77152		0.89357	0.9332	0.83828		0.90713	0.9442	0.8462		0.80237	0.86739	0.71889		0.85453	0.91481	0.78474		0.87315	0.92691	0.80189		0.72938	0.81188	0.59231		0.79441	0.86079	0.71231		0.82487	0.88901	0.74899
762		0.842	0.88747	0.77069		0.89286	0.93332	0.83842		0.90635	0.94485	0.84761		0.80367	0.86685	0.71873		0.85385	0.915	0.78085		0.87235	0.92498	0.80188		0.72789	0.81336	0.58934		0.79616	0.86093	0.71373		0.82387	0.88901	0.74894
763		0.84306	0.88675	0.76633		0.89212	0.93326	0.8381		0.90726	0.94357	0.84648		0.80219	0.86677	0.7188		0.85462	0.91415	0.78111		0.87416	0.92698	0.80226		0.72619	0.81168	0.59646		0.798	0.85996	0.71315		0.82571	0.88696	0.74593
764		0.8418	0.88576	0.76864		0.89194	0.9319	0.83775		0.90643	0.94445	0.84697		0.80221	0.86568	0.72079		0.85504	0.91442	0.78409		0.87348	0.92656	0.80093		0.72574	0.81081	0.59652		0.79414	0.86206	0.71407		0.8252	0.88847	0.74415
765		0.84187	0.88843	0.77035		0.89238	0.93303	0.83806		0.9061	0.94342	0.8449		0.80165	0.8646	0.72187		0.85342	0.91436	0.78322		0.875	0.92637	0.79887		0.72708	0.81176	0.59872		0.79383	0.85959	0.71032		0.82564	0.89136	0.74396
766		0.84149	0.88801	0.76954		0.89242	0.93448	0.83722		0.90538	0.94472	0.84698		0.80241	0.86288	0.72175		0.85257	0.9154	0.78419		0.87459	0.92697	0.79917		0.72729	0.81134	0.59778		0.79623	0.85999	0.70891		0.82759	0.89152	0.74474
767		0.8425	0.88795	0.76831		0.89156	0.93279	0.84051		0.90533	0.94367	0.84543		0.80039	0.8637	0.71949		0.85347	0.91395	0.78529		0.87368	0.9293	0.80266		0.72617	0.81157	0.5979		0.79778	0.85812	0.70986		0.82584	0.89156	0.74281
768		0.84334	0.88948	0.76726		0.89229	0.93342	0.83808		0.90572	0.94281	0.84688		0.80082	0.86366	0.71643		0.8517	0.9155	0.78471		0.8729	0.92721	0.79923		0.72807	0.81052	0.59511		0.79504	0.85857	0.70746		0.82623	0.89364	0.74233
769		0.84098	0.88884	0.77143		0.8924	0.93413	0.83806		0.90638	0.94238	0.84748		0.80252	0.8644	0.71399		0.8543	0.912	0.78345		0.87273	0.92743	0.7989		0.72476	0.81187	0.59516		0.79572	0.85961	0.70573		0.82565	0.89103	0.74408
770		0.84205	0.88947	0.77125		0.89068	0.93263	0.8367		0.90727	0.94474	0.84553		0.80189	0.86579	0.71471		0.85528	0.91235	0.78386		0.87114	0.92772	0.79811		0.72637	0.81358	0.6		0.79514	0.86286	0.70866		0.82534	0.89232	0.74322
771		0.84276	0.88801	0.7704		0.89087	0.93375	0.83634		0.90549	0.94403	0.84894		0.80295	0.86726	0.71118		0.85394	0.91403	0.78605		0.87129	0.92713	0.79912		0.72564	0.81249	0.5984		0.79523	0.86414	0.70592		0.82427	0.88992	0.74158
772		0.84254	0.88842	0.76886		0.89228	0.93249	0.83976		0.90702	0.94485	0.84916		0.8	0.86582	0.71603		0.85363	0.91462	0.78189		0.87269	0.92815	0.79705		0.72349	0.81209	0.60059		0.79468	0.86347	0.70131		0.82365	0.8871	0.74285
773		0.84336	0.88895	0.77097		0.89225	0.93329	0.83846		0.90581	0.94474	0.8518		0.80514	0.86487	0.71489		0.85497	0.91253	0.78297		0.87135	0.92632	0.79804		0.72324	0.81299	0.60064		0.79337	0.86203	0.7023		0.82321	0.88718	0.74287
774		0.84294	0.88949	0.7705		0.89234	0.93243	0.83709		0.90612	0.94488	0.85287		0.80364	0.86505	0.71791		0.85361	0.91393	0.78587		0.87171	0.92622	0.79393		0.72373	0.80984	0.59804		0.79283	0.86001	0.70461		0.82303	0.88497	0.74034
775		0.84287	0.88906	0.7691		0.89126	0.93243	0.83931		0.90625	0.94475	0.85084		0.80252	0.86485	0.71934		0.85538	0.91487	0.78549		0.87198	0.92726	0.79825		0.72671	0.81189	0.59645		0.79307	0.85995	0.70633		0.82372	0.88764	0.74196
776		0.84152	0.88928	0.77117		0.89259	0.93129	0.83784		0.90676	0.9437	0.85358		0.8021	0.86426	0.71889		0.85606	0.91358	0.78496		0.87055	0.92729	0.80085		0.72516	0.8125	0.59967		0.79229	0.85711	0.70504		0.8212	0.88773	0.74227
777		0.84297	0.89011	0.77168		0.89335	0.93251	0.8367		0.90641	0.94478	0.85169		0.80339	0.8621	0.71682		0.85366	0.91435	0.78514		0.86996	0.92549	0.7997		0.72577	0.80956	0.60395		0.7931	0.85919	0.70419		0.82015	0.88889	0.74335
778		0.84363	0.89	0.7708		0.89301	0.93367	0.84016		0.90519	0.94496	0.85279		0.80132	0.86227	0.71948		0.85428	0.91249	0.78619		0.87161	0.92439	0.80012		0.72786	0.80905	0.60165		0.7944	0.86022	0.70556		0.82112	0.88943	0.74297
779		0.84248	0.89268	0.77463		0.89368	0.93303	0.83669		0.90631	0.94432	0.85124		0.8045	0.86115	0.71794		0.85576	0.91351	0.7873		0.87329	0.92387	0.80161		0.72682	0.8109	0.60383		0.79415	0.85841	0.70394		0.82086	0.88933	0.74057
780		0.8432	0.89071	0.77418		0.8937	0.93285	0.83804		0.90583	0.94473	0.85122		0.80124	0.8631	0.71977		0.85579	0.91295	0.78402		0.87251	0.92418	0.80222		0.72671	0.81279	0.60725		0.79162	0.85925	0.70438		0.82015	0.88953	0.74185
781		0.84042	0.89033	0.77455		0.89205	0.9324	0.83883		0.90531	0.94476	0.8509		0.80378	0.86391	0.71884		0.85399	0.91379	0.78266		0.86985	0.92453	0.79961		0.72596	0.81692	0.59895		0.79349	0.85768	0.70601		0.82002	0.88886	0.73772
782		0.84264	0.89069	0.77613		0.8925	0.93265	0.83958		0.9052	0.94564	0.8485		0.80361	0.86274	0.71876		0.85481	0.91626	0.78038		0.87019	0.926	0.79825		0.72561	0.81394	0.60071		0.79313	0.85803	0.70134		0.81926	0.8909	0.73576
783		0.8431	0.89301	0.77297		0.89186	0.93354	0.83901		0.90561	0.94578	0.8491		0.80404	0.8666	0.7183		0.85422	0.91722	0.77841		0.86962	0.92389	0.79923		0.72666	0.81238	0.60226		0.79287	0.85781	0.70004		0.81877	0.89127	0.736
784		0.8431	0.89064	0.77136		0.89192	0.9332	0.83967		0.90566	0.94613	0.85057		0.80353	0.86568	0.71809		0.85423	0.91608	0.78175		0.8706	0.92433	0.79742		0.72621	0.81061	0.60448		0.79212	0.85771	0.70237		0.81808	0.88913	0.73601
785		0.84387	0.89125	0.77511		0.89263	0.93319	0.83787		0.90531	0.94434	0.85179		0.80517	0.86438	0.72062		0.85497	0.91521	0.78238		0.87012	0.92624	0.79918		0.72748	0.8107	0.6049		0.78998	0.85551	0.69828		0.81716	0.89079	0.73904
786		0.84135	0.89306	0.77636		0.89272	0.93365	0.83759		0.90572	0.9442	0.85014		0.80177	0.86432	0.72303		0.85453	0.91717	0.78497		0.8708	0.9256	0.79634		0.72802	0.81363	0.61009		0.78888	0.8549	0.69592		0.81808	0.89203	0.7425
787		0.84285	0.89285	0.77778		0.89289	0.93348	0.83707		0.90622	0.94396	0.85023		0.8045	0.8639	0.7247		0.85258	0.91768	0.78422		0.86984	0.9264	0.79655		0.7295	0.81449	0.61021		0.79022	0.85711	0.69679		0.81875	0.88912	0.73532
788		0.84211	0.89454	0.77446		0.8926	0.93227	0.83819		0.90719	0.94407	0.85012		0.80267	0.86581	0.72459		0.85385	0.91667	0.78477		0.87147	0.92769	0.79552		0.72677	0.81459	0.60899		0.79037	0.85495	0.69694		0.81895	0.88755	0.73816
789		0.84211	0.89102	0.77514		0.89135	0.93267	0.83752		0.90656	0.94534	0.84783		0.80357	0.86399	0.72162		0.85363	0.91494	0.78339		0.87133	0.92561	0.79581		0.72796	0.81684	0.61042		0.78907	0.85477	0.69918		0.81743	0.88877	0.73685
790		0.8413	0.89088	0.77548		0.89079	0.93228	0.8371		0.90649	0.94443	0.84673		0.80152	0.86346	0.72343		0.85411	0.91521	0.78158		0.87291	0.9229	0.79575		0.72888	0.81724	0.60823		0.78845	0.85775	0.69672		0.81905	0.88626	0.73949
791		0.84048	0.89188	0.77688		0.89159	0.93347	0.84		0.90668	0.94377	0.8475		0.80104	0.86613	0.7234		0.85353	0.91594	0.77998		0.87056	0.92595	0.79634		0.7288	0.81894	0.60666		0.78834	0.85743	0.7016		0.81936	0.88803	0.73554
792		0.84302	0.89257	0.77491		0.892	0.93398	0.83833		0.90657	0.94364	0.84847		0.80242	0.86679	0.72532		0.85187	0.91313	0.78004		0.87104	0.92489	0.80082		0.72747	0.81827	0.60236		0.78674	0.85499	0.69854		0.8176	0.88806	0.73549
793		0.84495	0.89233	0.77475		0.89211	0.9341	0.83806		0.90597	0.94511	0.85203		0.80021	0.8658	0.72517		0.85073	0.91301	0.77997		0.87134	0.92808	0.79964		0.72688	0.81855	0.60653		0.78775	0.85649	0.69509		0.81871	0.88603	0.73341
794		0.84374	0.89172	0.77469		0.89238	0.93504	0.83386		0.9057	0.94474	0.85149		0.8017	0.86392	0.72261		0.85193	0.9131	0.77937		0.86947	0.92508	0.79687		0.72954	0.81693	0.60665		0.78614	0.8553	0.69543		0.81757	0.88709	0.73215
795		0.8445	0.89216	0.77357		0.89329	0.93647	0.83372		0.90435	0.94422	0.85128		0.80161	0.86476	0.72364		0.8526	0.91211	0.77983		0.86998	0.92636	0.79819		0.72757	0.81941	0.60497		0.78625	0.85681	0.69515		0.81693	0.88719	0.73292
796		0.8428	0.89186	0.77544		0.89236	0.93693	0.83755		0.90476	0.94355	0.85017		0.80223	0.86716	0.72496		0.85466	0.91242	0.77704		0.87025	0.92599	0.79668		0.72766	0.819	0.60698		0.78511	0.85742	0.69372		0.81788	0.88379	0.73116
797		0.84412	0.89149	0.77625		0.89338	0.93622	0.83594		0.90504	0.94422	0.84941		0.80187	0.86551	0.72582		0.85356	0.91125	0.77323		0.86938	0.92672	0.79512		0.72795	0.82141	0.606		0.78531	0.85882	0.68945		0.81695	0.88605	0.7324
798		0.84362	0.88967	0.77621		0.89463	0.93616	0.83881		0.90644	0.94503	0.84817		0.80211	0.86679	0.72366		0.85447	0.91188	0.77515		0.86737	0.92719	0.79511		0.72707	0.81936	0.60893		0.78414	0.85644	0.69198		0.81465	0.88354	0.73326
799		0.84079	0.89077	0.77561		0.8949	0.93634	0.83863		0.90607	0.94472	0.8488		0.80186	0.8684	0.7252		0.85415	0.91329	0.77662		0.86746	0.9277	0.79666		0.72765	0.8174	0.6097		0.7839	0.85793	0.69109		0.81413	0.885	0.73309
800		0.84155	0.88971	0.77506		0.89473	0.93423	0.83954		0.90499	0.94497	0.84721		0.80247	0.86718	0.72191		0.85093	0.91352	0.77622		0.86851	0.92543	0.79352		0.72564	0.81834	0.61013		0.78494	0.85682	0.69172		0.81556	0.8839	0.73146
801		0.84067	0.89033	0.77674		0.89616	0.93566	0.83785		0.90543	0.94512	0.8482		0.80379	0.86841	0.72312		0.85079	0.9097	0.77572		0.8685	0.92569	0.79337		0.72651	0.82102	0.61203		0.78303	0.85648	0.69186		0.81839	0.88629	0.73253
802		0.84141	0.89013	0.77722		0.89634	0.9338	0.83543		0.90515	0.94497	0.84645		0.80271	0.86788	0.71989		0.84979	0.91095	0.77637		0.86737	0.92707	0.79226		0.72318	0.82014	0.61514		0.78571	0.85355	0.68682		0.81612	0.88786	0.72992
803		0.84289	0.89016	0.77733		0.89474	0.93464	0.83303		0.90684	0.94594	0.84761		0.80065	0.86647	0.71963		0.84773	0.91186	0.77732		0.86839	0.9264	0.79544		0.7224	0.81556	0.61684		0.78628	0.8524	0.69036		0.81537	0.88886	0.72885
804		0.84195	0.89206	0.77801		0.89659	0.93585	0.83273		0.90509	0.94545	0.84864		0.80247	0.86552	0.72448		0.84874	0.91421	0.77946		0.8681	0.92747	0.79532		0.72432	0.81976	0.61254		0.78536	0.85514	0.69093		0.81613	0.88565	0.72793
805		0.84233	0.8931	0.77678		0.89655	0.93318	0.83372		0.9065	0.94498	0.84929		0.7994	0.86792	0.72059		0.84958	0.91259	0.77931		0.86916	0.92866	0.79093		0.72534	0.81751	0.6132		0.78296	0.85602	0.68931		0.81668	0.88616	0.72833
806		0.8429	0.89285	0.7801		0.89652	0.93281	0.83167		0.90621	0.94567	0.8508		0.80198	0.86771	0.72058		0.85066	0.91305	0.77699		0.86758	0.92883	0.78927		0.72385	0.81729	0.61089		0.78294	0.85546	0.68961		0.81534	0.88522	0.72753
807		0.84303	0.89318	0.77747		0.89522	0.93146	0.83302		0.90583	0.94563	0.85046		0.8011	0.86836	0.72126		0.84914	0.91608	0.78034		0.86953	0.92659	0.79371		0.72303	0.81845	0.60736		0.78405	0.85582	0.68633		0.81652	0.88568	0.72497
808		0.8426	0.89374	0.77702		0.89489	0.93268	0.83305		0.90542	0.94511	0.84926		0.80172	0.86562	0.72231		0.84858	0.91291	0.77987		0.86602	0.92702	0.79167		0.72404	0.82031	0.61321		0.78348	0.85647	0.68349		0.81628	0.88658	0.72465
809		0.84232	0.89311	0.77715		0.89474	0.93624	0.83624		0.90674	0.94669	0.84951		0.80242	0.86686	0.72692		0.84758	0.91264	0.77535		0.86737	0.92708	0.78835		0.72403	0.82413	0.60951		0.78243	0.85511	0.68741		0.81527	0.8859	0.72391
810		0.84195	0.89468	0.77827		0.8938	0.93528	0.83654		0.9055	0.94517	0.85116		0.80285	0.86793	0.72651		0.84865	0.91276	0.77202		0.86729	0.92668	0.78968		0.72682	0.82163	0.60929		0.78109	0.853	0.6882		0.81466	0.88585	0.72417
811		0.84257	0.89298	0.77998		0.89421	0.93383	0.83521		0.90515	0.94559	0.85194		0.80209	0.86844	0.72532		0.84971	0.91231	0.77383		0.86821	0.92671	0.7884		0.72642	0.8218	0.61207		0.78071	0.85331	0.68707		0.81638	0.88473	0.72414
812		0.84298	0.89422	0.77858		0.892	0.93292	0.83824		0.9049	0.94507	0.85248		0.80255	0.86733	0.7257		0.84831	0.91154	0.77049		0.86645	0.92585	0.78657		0.72437	0.82307	0.60728		0.7799	0.8557	0.68829		0.8173	0.88664	0.72673
813		0.842	0.89359	0.77689		0.89339	0.93464	0.83741		0.90545	0.94533	0.85233		0.80164	0.86679	0.72591		0.84725	0.91427	0.77527		0.86813	0.92612	0.7879		0.72371	0.82362	0.61323		0.78069	0.85437	0.68241		0.81466	0.88939	0.72585
814		0.84097	0.89167	0.77718		0.89385	0.93477	0.83506		0.90591	0.94578	0.85437		0.79979	0.86681	0.72329		0.84816	0.91121	0.77541		0.86874	0.92478	0.78874		0.72589	0.81935	0.6114		0.77968	0.85369	0.68332		0.81412	0.89099	0.72729
815		0.84068	0.89087	0.77856		0.89448	0.93339	0.83123		0.9056	0.94603	0.85108		0.79937	0.86739	0.72173		0.84955	0.91396	0.77586		0.86724	0.92484	0.78688		0.72543	0.81741	0.61483		0.77981	0.85443	0.68159		0.81458	0.88932	0.72544
816		0.84211	0.89198	0.77597		0.89579	0.93477	0.83409		0.90641	0.94582	0.85274		0.79938	0.86713	0.72109		0.84979	0.91452	0.77487		0.86837	0.92531	0.78586		0.72592	0.81686	0.6119		0.77983	0.85622	0.67994		0.8133	0.8903	0.72324
817		0.84258	0.89334	0.77869		0.89662	0.93478	0.83347		0.90675	0.94629	0.85309		0.80083	0.86612	0.71915		0.84817	0.91199	0.77333		0.86776	0.92583	0.78809		0.72828	0.82056	0.61812		0.77888	0.85714	0.68132		0.81366	0.88757	0.72644
818		0.84298	0.89231	0.77765		0.89542	0.93331	0.8334		0.90616	0.94347	0.85461		0.8002	0.86667	0.71798		0.84807	0.91269	0.7735		0.86748	0.92753	0.78808		0.72552	0.81838	0.60993		0.77905	0.85672	0.68146		0.8147	0.88538	0.72598
819		0.84339	0.89318	0.77873		0.89565	0.93454	0.83307		0.90539	0.94443	0.8499		0.80041	0.8676	0.71519		0.84724	0.91447	0.77475		0.86766	0.92839	0.78907		0.72549	0.8181	0.61541		0.77551	0.85587	0.68035		0.81466	0.88428	0.72342
820		0.84346	0.89154	0.77763		0.89548	0.93308	0.83369		0.90547	0.94464	0.84739		0.80293	0.86584	0.71668		0.84543	0.9134	0.77408		0.86842	0.92955	0.7879		0.72567	0.81757	0.61308		0.77848	0.85798	0.67949		0.81651	0.88391	0.72792
821		0.84248	0.89361	0.77873		0.89538	0.93303	0.83373		0.90381	0.94456	0.84905		0.80043	0.86446	0.71474		0.84544	0.9138	0.77286		0.86716	0.92746	0.79028		0.72596	0.82344	0.61082		0.77634	0.85661	0.67691		0.81419	0.88612	0.73041
822		0.84275	0.89329	0.77672		0.89583	0.93307	0.83443		0.90379	0.944	0.84713		0.80128	0.8668	0.71482		0.84663	0.91239	0.76991		0.86696	0.92747	0.78927		0.72569	0.81938	0.61145		0.77672	0.85477	0.6747		0.81436	0.88615	0.73044
823		0.84485	0.89239	0.77832		0.89744	0.93241	0.83565		0.90529	0.94464	0.84779		0.80318	0.86383	0.71908		0.84925	0.91347	0.77108		0.86652	0.92672	0.78572		0.72698	0.82155	0.61626		0.77811	0.85391	0.67918		0.8137	0.88734	0.72635
824		0.84362	0.89179	0.77782		0.89542	0.93306	0.83638		0.90485	0.94537	0.84838		0.80337	0.86463	0.71797		0.84788	0.91339	0.76914		0.8647	0.92542	0.78787		0.72689	0.82071	0.61288		0.77662	0.85588	0.6772		0.81315	0.88712	0.72767
825		0.84417	0.89363	0.77743		0.89616	0.93371	0.83826		0.90476	0.94582	0.84723		0.80065	0.8665	0.72533		0.84794	0.91267	0.7713		0.86681	0.92647	0.78263		0.72468	0.82359	0.61348		0.77903	0.85279	0.67457		0.81237	0.88797	0.72363
826		0.84295	0.89349	0.77639		0.89624	0.93454	0.83722		0.90355	0.94809	0.84544		0.80219	0.86667	0.72348		0.84665	0.91195	0.77032		0.86631	0.92662	0.78506		0.72624	0.82192	0.61522		0.77826	0.85542	0.67828		0.81263	0.89008	0.72064
827		0.84252	0.894	0.77662		0.89524	0.93489	0.8392		0.90486	0.94574	0.84417		0.80152	0.86523	0.72222		0.84682	0.91028	0.77295		0.86737	0.92339	0.78424		0.72717	0.82433	0.61396		0.77883	0.85442	0.67516		0.81223	0.88386	0.71969
828		0.84304	0.8937	0.77778		0.89464	0.93387	0.83583		0.90507	0.94541	0.84663		0.80103	0.8672	0.72287		0.84655	0.91005	0.76896		0.86516	0.92401	0.78627		0.72537	0.81949	0.61083		0.78014	0.85201	0.67757		0.81043	0.88669	0.71895
829		0.84339	0.89212	0.77917		0.89414	0.93331	0.8361		0.90523	0.94523	0.8445		0.80042	0.86523	0.71613		0.84689	0.91109	0.77072		0.86581	0.92424	0.7871		0.72538	0.81806	0.61243		0.77936	0.85235	0.67657		0.81063	0.88518	0.72159
830		0.84445	0.89294	0.78244		0.89389	0.93386	0.83581		0.90622	0.94638	0.84556		0.80086	0.86379	0.72136		0.84507	0.9085	0.77146		0.86597	0.92336	0.78459		0.72783	0.8162	0.61795		0.77827	0.85211	0.67704		0.81001	0.88375	0.71901
831		0.84381	0.893	0.78203		0.89718	0.93276	0.83337		0.90496	0.94524	0.84403		0.80253	0.86407	0.71633		0.845	0.91213	0.77011		0.86673	0.92292	0.78555		0.72822	0.81649	0.61678		0.77715	0.8538	0.67306		0.80926	0.88574	0.71972
832		0.84601	0.89324	0.78434		0.89641	0.93233	0.83648		0.90486	0.94562	0.84748		0.80343	0.86344	0.7206		0.84632	0.91308	0.76908		0.86548	0.92284	0.78356		0.73026	0.81543	0.61671		0.77466	0.85457	0.67266		0.80783	0.88234	0.72119
833		0.84623	0.89134	0.78327		0.89642	0.93187	0.83986		0.90603	0.94593	0.84789		0.80311	0.86595	0.72342		0.84615	0.91299	0.76761		0.86624	0.92372	0.78767		0.7289	0.81739	0.61725		0.77513	0.85505	0.67372		0.81014	0.88523	0.72193
834		0.84421	0.89165	0.78289		0.89531	0.9323	0.83811		0.90638	0.94654	0.84893		0.80022	0.86639	0.71913		0.84719	0.91162	0.7642		0.86432	0.92253	0.78524		0.7303	0.818	0.61615		0.77511	0.85304	0.67272		0.81011	0.88698	0.71643
835		0.84495	0.89149	0.78108		0.89397	0.9309	0.83577		0.90581	0.94508	0.84738		0.80125	0.86681	0.7184		0.84689	0.91514	0.76395		0.86624	0.92271	0.78549		0.72985	0.81699	0.6195		0.77457	0.85357	0.67165		0.80851	0.88513	0.71572
836		0.84287	0.89152	0.78169		0.89469	0.93412	0.83633		0.90383	0.94537	0.84695		0.80146	0.86741	0.71441		0.84508	0.91217	0.76519		0.86681	0.92495	0.78608		0.72926	0.81739	0.61422		0.77353	0.85063	0.67082		0.81072	0.88359	0.71542
837		0.8421	0.89406	0.78226		0.89675	0.93468	0.83599		0.90364	0.94444	0.84795		0.80164	0.86492	0.71748		0.84355	0.91274	0.76374		0.86577	0.92437	0.78541		0.73022	0.81873	0.61014		0.77293	0.85497	0.66869		0.80952	0.88833	0.71967
838		0.84281	0.89421	0.78263		0.89706	0.93461	0.83678		0.90434	0.94519	0.84661		0.8002	0.86292	0.71698		0.84423	0.91469	0.76696		0.86622	0.92598	0.7829		0.72737	0.81829	0.61227		0.77314	0.8528	0.66817		0.8107	0.88468	0.72044
839		0.84507	0.89563	0.78319		0.89484	0.93277	0.83452		0.90641	0.94514	0.84992		0.80127	0.8644	0.71688		0.84433	0.9126	0.76408		0.86659	0.92714	0.78489		0.72636	0.81681	0.61051		0.77267	0.85014	0.66926		0.80981	0.88378	0.71851
840		0.84516	0.89605	0.78126		0.89648	0.93491	0.83578		0.905	0.94388	0.85072		0.80021	0.86607	0.72201		0.84309	0.91266	0.76513		0.8655	0.92633	0.7838		0.72513	0.81559	0.61257		0.7736	0.84873	0.66919		0.80862	0.88478	0.7126
841		0.84591	0.89549	0.78254		0.89577	0.93344	0.83501		0.90562	0.94496	0.85051		0.80088	0.86603	0.71829		0.84506	0.9134	0.76451		0.86695	0.92664	0.78262		0.72306	0.81574	0.61575		0.77289	0.84925	0.6668		0.80765	0.8882	0.71677
842		0.8453	0.89548	0.78185		0.89573	0.93299	0.83629		0.90592	0.94449	0.8505		0.79958	0.86526	0.72038		0.84378	0.91063	0.76396		0.86584	0.92599	0.78409		0.72102	0.81384	0.61265		0.77219	0.84644	0.66597		0.8081	0.8858	0.71559
843		0.84638	0.89435	0.78204		0.89593	0.93277	0.83601		0.9064	0.94603	0.84827		0.80042	0.86726	0.7215		0.84607	0.91242	0.76207		0.8668	0.92507	0.78393		0.72284	0.81359	0.61594		0.77158	0.84916	0.66611		0.8086	0.88531	0.71638
844		0.84295	0.8936	0.78204		0.8953	0.9318	0.83509		0.90572	0.94697	0.84735		0.80122	0.86892	0.71938		0.84465	0.90999	0.76123		0.86532	0.92578	0.78372		0.72301	0.81479	0.611		0.77026	0.84575	0.66393		0.80625	0.88334	0.71306
845		0.8452	0.89244	0.78079		0.89495	0.93256	0.83536		0.90578	0.94654	0.84727		0.80208	0.86735	0.7195		0.84411	0.91357	0.76431		0.86579	0.92464	0.78696		0.72147	0.81544	0.6098		0.7721	0.84997	0.6641		0.80661	0.8849	0.71494
846		0.84426	0.89408	0.78351		0.89306	0.93493	0.8358		0.90643	0.94675	0.8476		0.8028	0.86436	0.71965		0.84388	0.91368	0.76297		0.86522	0.92373	0.78559		0.72258	0.81405	0.61438		0.77027	0.85029	0.66522		0.80723	0.88165	0.71749
847		0.84294	0.89451	0.78201		0.89442	0.93319	0.83627		0.90591	0.94757	0.84789		0.8046	0.8641	0.71982		0.8442	0.91266	0.7619		0.86517	0.92553	0.78775		0.72276	0.81326	0.61407		0.77013	0.85121	0.66755		0.80627	0.88287	0.71175
848		0.84354	0.89473	0.78153		0.89543	0.93277	0.83261		0.90544	0.94703	0.84607		0.80314	0.86823	0.71645		0.84309	0.91317	0.7634		0.86525	0.92531	0.78628		0.72276	0.81511	0.61661		0.76837	0.8548	0.66673		0.80761	0.88197	0.71382
849		0.84452	0.89365	0.78086		0.89484	0.93273	0.83559		0.90665	0.94763	0.84939		0.80419	0.86847	0.71587		0.84232	0.91384	0.76353		0.86579	0.92465	0.78502		0.72447	0.8156	0.61535		0.77024	0.85452	0.67015		0.80719	0.88126	0.70881
850		0.8454	0.89515	0.78291		0.89569	0.93213	0.83476		0.90673	0.946	0.84559		0.8033	0.86902	0.71919		0.84348	0.91275	0.76456		0.86383	0.92415	0.78489		0.72264	0.81263	0.61376		0.76867	0.85636	0.66752		0.80697	0.88034	0.71064
851		0.84559	0.89679	0.78311		0.89562	0.9329	0.83526		0.90535	0.94707	0.84797		0.80411	0.86756	0.71715		0.84285	0.91401	0.76461		0.86566	0.92324	0.78375		0.72319	0.81449	0.60925		0.76816	0.85292	0.66454		0.80766	0.87829	0.71437
852		0.84446	0.89695	0.78036		0.8961	0.93141	0.83237		0.90448	0.94851	0.84578		0.80203	0.86665	0.71721		0.84271	0.91321	0.76495		0.86588	0.92417	0.78324		0.72284	0.8138	0.61021		0.7694	0.84833	0.66595		0.80765	0.88053	0.71265
853		0.84438	0.89768	0.78403		0.89615	0.93216	0.83429		0.90476	0.94753	0.84695		0.80283	0.866	0.71752		0.84312	0.91318	0.76428		0.86411	0.9244	0.78106		0.72177	0.81662	0.61376		0.76939	0.84913	0.66406		0.8059	0.88016	0.71352
854		0.84486	0.89597	0.78401		0.89557	0.93216	0.83638		0.90511	0.94703	0.84406		0.8019	0.8669	0.71932		0.8434	0.91119	0.76295		0.86516	0.92305	0.77952		0.72274	0.81474	0.61252		0.76972	0.84934	0.66325		0.80577	0.87961	0.70955
855		0.84362	0.89732	0.78176		0.89607	0.93262	0.83298		0.90499	0.94822	0.84667		0.80283	0.86563	0.72527		0.84178	0.91146	0.76676		0.86489	0.92337	0.77994		0.72335	0.81312	0.61033		0.76923	0.84926	0.65999		0.80611	0.8818	0.71494
856		0.84638	0.89611	0.78212		0.89515	0.93385	0.83203		0.90486	0.94694	0.84796		0.8039	0.86383	0.72263		0.84289	0.91129	0.76557		0.8651	0.92351	0.77709		0.72413	0.81305	0.61118		0.76878	0.847	0.66314		0.80561	0.8826	0.70998
857		0.84417	0.89589	0.78136		0.89469	0.93332	0.8294		0.90461	0.9489	0.84541		0.80529	0.86575	0.7197		0.84288	0.91005	0.76505		0.86467	0.92227	0.77689		0.72116	0.81441	0.60736		0.76863	0.84714	0.66046		0.803	0.88474	0.71384
858		0.84419	0.8945	0.78022		0.89573	0.93154	0.83182		0.90472	0.94796	0.84512		0.80466	0.86858	0.72029		0.84442	0.91183	0.76454		0.86321	0.92196	0.77899		0.7234	0.81471	0.60672		0.76592	0.84576	0.66085		0.80244	0.88356	0.71599
859		0.84325	0.89458	0.78092		0.89577	0.93315	0.83149		0.90546	0.94726	0.84816		0.80411	0.86686	0.72044		0.84476	0.91196	0.76346		0.86416	0.92439	0.77667		0.72184	0.81607	0.6125		0.76541	0.84895	0.65908		0.80359	0.88232	0.71594
860		0.842	0.89388	0.78427		0.89444	0.9337	0.83302		0.90444	0.9491	0.84858		0.803	0.86796	0.72052		0.84456	0.91232	0.76113		0.862	0.92373	0.77764		0.72375	0.8138	0.60819		0.76589	0.85078	0.6622		0.80403	0.88622	0.71692
861		0.84167	0.89509	0.78391		0.89463	0.9339	0.83315		0.90517	0.94765	0.84825		0.80157	0.86779	0.72061		0.84519	0.91367	0.75886		0.86157	0.9234	0.77922		0.72335	0.81826	0.60843		0.76667	0.84699	0.65726		0.8029	0.88359	0.712
862		0.84272	0.89629	0.78122		0.89577	0.93399	0.83404		0.90508	0.94714	0.84775		0.80165	0.8665	0.72155		0.84442	0.91577	0.75825		0.86023	0.9241	0.77756		0.72138	0.81481	0.61007		0.76562	0.84523	0.65477		0.8035	0.8821	0.71212
863		0.84263	0.89677	0.78404		0.89458	0.93438	0.83111		0.90578	0.94703	0.84823		0.80189	0.86581	0.7205		0.84472	0.9164	0.7585		0.8595	0.92386	0.77764		0.72257	0.81496	0.60479		0.76715	0.8471	0.65602		0.80255	0.87675	0.70965
864		0.84253	0.89795	0.78243		0.89542	0.93529	0.8337		0.90588	0.94656	0.84986		0.80198	0.86719	0.71808		0.84357	0.91541	0.7565		0.85867	0.9255	0.77656		0.72217	0.81259	0.60926		0.76477	0.84785	0.65804		0.80152	0.88112	0.70883
865		0.84243	0.89876	0.78325		0.89614	0.93588	0.83238		0.90491	0.94714	0.84998		0.80238	0.86906	0.71916		0.84316	0.91653	0.75569		0.86	0.9253	0.77938		0.72361	0.8091	0.60668		0.76429	0.84821	0.65992		0.80315	0.87999	0.70693
866		0.84308	0.8974	0.78491		0.89746	0.93541	0.83137		0.9053	0.94746	0.84898		0.80289	0.86692	0.71695		0.84343	0.91401	0.75725		0.85759	0.92569	0.7766		0.72314	0.81029	0.60733		0.76421	0.84767	0.65591		0.80065	0.88116	0.71007
867		0.84239	0.89676	0.78687		0.89624	0.93479	0.8317		0.90462	0.94657	0.85222		0.80344	0.86692	0.71964		0.83956	0.91448	0.75735		0.86009	0.92497	0.77528		0.72074	0.81157	0.61088		0.76367	0.84725	0.65362		0.80103	0.87881	0.71092
868		0.84329	0.89673	0.78271		0.89619	0.93397	0.83557		0.90451	0.94736	0.85152		0.80361	0.86522	0.71791		0.83961	0.91329	0.75771		0.86138	0.92358	0.77903		0.72258	0.80983	0.60976		0.76259	0.84857	0.64996		0.80273	0.88062	0.70998
869		0.84372	0.89877	0.7818		0.89569	0.93385	0.83642		0.90501	0.94754	0.84688		0.80282	0.8684	0.71889		0.84022	0.91463	0.75499		0.85976	0.92644	0.77949		0.72139	0.81261	0.60728		0.76521	0.84778	0.6509		0.80091	0.8791	0.71253
870		0.84321	0.89513	0.78267		0.89572	0.93304	0.83467		0.90603	0.94789	0.84709		0.80207	0.86522	0.7201		0.83873	0.91348	0.75498		0.85902	0.92581	0.77849		0.71988	0.81214	0.60653		0.76383	0.8496	0.64497		0.80061	0.87953	0.71162
871		0.84216	0.89405	0.78245		0.89649	0.9342	0.83333		0.90667	0.94746	0.8452		0.80239	0.86652	0.71618		0.84109	0.91647	0.75349		0.85898	0.92487	0.7785		0.71839	0.81315	0.60608		0.76367	0.84716	0.64363		0.80242	0.88007	0.70805
872		0.84291	0.89377	0.78504		0.89458	0.93435	0.83401		0.90538	0.948	0.84798		0.80065	0.86609	0.71717		0.83953	0.91507	0.75556		0.85898	0.92491	0.7763		0.71813	0.81376	0.60318		0.76389	0.8463	0.64463		0.80149	0.88138	0.71162
873		0.84329	0.89369	0.78096		0.896	0.93412	0.83372		0.90587	0.94807	0.84624		0.80379	0.86671	0.71406		0.84136	0.91354	0.75502		0.85943	0.9245	0.77452		0.71574	0.81176	0.59987		0.76241	0.85007	0.64787		0.8028	0.88316	0.70945
874		0.84284	0.89385	0.7817		0.89633	0.93354	0.83239		0.90545	0.94641	0.84697		0.80085	0.86479	0.71435		0.84151	0.913	0.75565		0.86064	0.92557	0.77497		0.71892	0.81337	0.60009		0.76113	0.85285	0.65147		0.80329	0.88387	0.70685
875		0.84286	0.89417	0.78057		0.89564	0.93253	0.83272		0.90599	0.94802	0.84734		0.7998	0.86542	0.71796		0.84136	0.91279	0.75276		0.8586	0.92661	0.77361		0.71961	0.81383	0.60384		0.76116	0.85105	0.64949		0.80044	0.88304	0.70195
876		0.8426	0.89482	0.78145		0.89531	0.93508	0.83337		0.90634	0.94797	0.84797		0.8002	0.86638	0.71768		0.84108	0.91246	0.75579		0.8555	0.92687	0.77658		0.71964	0.81462	0.60497		0.76235	0.851	0.65142		0.80063	0.88197	0.7034
877		0.84427	0.89372	0.77936		0.89453	0.93461	0.83333		0.90589	0.94732	0.84969		0.8	0.86644	0.7179		0.84039	0.91082	0.7598		0.85597	0.92808	0.77284		0.71945	0.81096	0.60927		0.75983	0.84528	0.6456		0.80126	0.87919	0.70111
878		0.84453	0.89587	0.77758		0.89662	0.93333	0.83573		0.90586	0.9484	0.84774		0.80079	0.86558	0.71404		0.83875	0.91022	0.75511		0.8573	0.92628	0.77333		0.71751	0.8109	0.60716		0.76146	0.84647	0.64785		0.80112	0.87986	0.70266
879		0.84372	0.89513	0.77952		0.89594	0.93379	0.83471		0.90642	0.94789	0.84561		0.7996	0.86525	0.7144		0.83987	0.90845	0.75539		0.85636	0.92754	0.77584		0.71869	0.81081	0.60903		0.76091	0.84745	0.65055		0.8	0.88252	0.70704
880		0.84546	0.89519	0.77929		0.89635	0.93212	0.83603		0.90751	0.94701	0.84437		0.79753	0.86606	0.71375		0.84142	0.90712	0.75753		0.85378	0.92561	0.77605		0.72072	0.81203	0.60528		0.76018	0.84744	0.64962		0.80206	0.8834	0.70465
881		0.84264	0.89649	0.78115		0.89583	0.93305	0.83457		0.90725	0.94611	0.8456		0.79783	0.86715	0.71575		0.83986	0.91168	0.75647		0.85281	0.92827	0.77735		0.72009	0.81318	0.60599		0.75978	0.84611	0.64425		0.8004	0.88352	0.70592
882		0.8444	0.89618	0.78241		0.89585	0.93344	0.83579		0.90663	0.94563	0.84618		0.79779	0.86573	0.71608		0.83972	0.9088	0.75884		0.85399	0.92441	0.77301		0.72096	0.8129	0.60806		0.76005	0.8466	0.64142		0.79855	0.88376	0.7047
883		0.84092	0.89595	0.78156		0.89604	0.93316	0.83844		0.90629	0.94569	0.84616		0.79688	0.86538	0.71365		0.83932	0.90785	0.75794		0.85385	0.92743	0.77059		0.72048	0.81223	0.60882		0.75882	0.84539	0.64131		0.79804	0.88524	0.70486
884		0.8436	0.89447	0.78168		0.89613	0.9344	0.83935		0.90763	0.94507	0.84558		0.79768	0.86574	0.715		0.84021	0.90854	0.75274		0.85201	0.92359	0.77077		0.72159	0.81459	0.61155		0.75989	0.84257	0.63717		0.79915	0.88326	0.70306
885		0.84216	0.89463	0.78228		0.8964	0.93474	0.8337		0.90619	0.94622	0.84536		0.79898	0.86437	0.71527		0.84054	0.9072	0.7508		0.85392	0.92223	0.77194		0.71948	0.81222	0.61031		0.75906	0.84176	0.64076		0.7991	0.88096	0.70253
886		0.83984	0.8975	0.78417		0.89595	0.93435	0.83387		0.90724	0.94642	0.84558		0.8	0.86484	0.71724		0.83867	0.90718	0.75191		0.85406	0.92322	0.77034		0.71973	0.81213	0.60801		0.75613	0.84564	0.64221		0.79779	0.88426	0.6977
887		0.84177	0.89675	0.784		0.89714	0.93634	0.83337		0.90836	0.94572	0.84751		0.80144	0.86289	0.71584		0.84029	0.90701	0.75322		0.85418	0.92371	0.76643		0.71852	0.81152	0.60794		0.75629	0.84137	0.64139		0.79822	0.8843	0.70023
888		0.84143	0.8961	0.78497		0.89754	0.9355	0.83513		0.90752	0.94589	0.84709		0.8	0.86407	0.71769		0.83848	0.90812	0.75369		0.85564	0.9236	0.76809		0.71694	0.81409	0.60858		0.75661	0.84494	0.64081		0.79604	0.88733	0.69873
889		0.84226	0.89611	0.7838		0.89697	0.93522	0.83704		0.907	0.94641	0.84783		0.79858	0.86462	0.71683		0.83784	0.9085	0.75214		0.85465	0.92509	0.77069		0.71702	0.81445	0.61075		0.75618	0.83982	0.6408		0.798	0.88161	0.69802
890		0.84296	0.89668	0.78506		0.89626	0.93451	0.83553		0.90722	0.94627	0.84822		0.8	0.86403	0.71748		0.8399	0.90694	0.75407		0.85234	0.92368	0.76934		0.72013	0.81315	0.60179		0.75639	0.84457	0.64301		0.79787	0.8823	0.69869
891		0.84093	0.89478	0.78485		0.89612	0.93435	0.83591		0.90735	0.94741	0.84956		0.79871	0.86473	0.7132		0.84111	0.90504	0.75		0.85277	0.92508	0.76836		0.72021	0.81329	0.60241		0.75667	0.84256	0.6421		0.79832	0.88378	0.69661
892		0.84334	0.89474	0.78361		0.89629	0.93265	0.83706		0.90918	0.94682	0.84872		0.79717	0.8638	0.7135		0.8406	0.90656	0.74955		0.85307	0.92363	0.77031		0.72107	0.81334	0.60233		0.75888	0.84424	0.63976		0.79958	0.88248	0.70105
893		0.84287	0.89425	0.78641		0.89562	0.93495	0.83647		0.90698	0.94658	0.84665		0.79727	0.86622	0.71061		0.83773	0.90552	0.75117		0.85157	0.92014	0.77206		0.71888	0.81234	0.60089		0.75539	0.84491	0.64267		0.79811	0.8831	0.69814
894		0.84254	0.89576	0.78479		0.89687	0.93568	0.83542		0.90944	0.94712	0.84574		0.79694	0.86509	0.70829		0.83669	0.90518	0.74932		0.85334	0.92131	0.76966		0.71702	0.8112	0.60614		0.75673	0.84371	0.64229		0.79584	0.88216	0.69585
895		0.84242	0.89574	0.78358		0.89569	0.93519	0.8361		0.90802	0.94763	0.84509		0.79695	0.86483	0.70855		0.8365	0.90577	0.75055		0.85336	0.92073	0.76937		0.71647	0.8122	0.60407		0.75518	0.84121	0.64296		0.7971	0.88054	0.69897
896		0.84226	0.89581	0.78382		0.89603	0.93601	0.83641		0.90752	0.94724	0.84445		0.79766	0.86665	0.70734		0.83679	0.90675	0.75126		0.85185	0.92117	0.76778		0.71569	0.81036	0.60116		0.75373	0.84282	0.6396		0.79715	0.88079	0.69864
897		0.84316	0.8946	0.78262		0.89672	0.93649	0.83337		0.90766	0.94714	0.84448		0.7977	0.86295	0.70985		0.83674	0.90785	0.74966		0.85328	0.92446	0.77025		0.71642	0.81011	0.60048		0.75326	0.84305	0.63535		0.79774	0.88118	0.69804
898		0.84476	0.89461	0.77756		0.89557	0.93514	0.83409		0.90684	0.9468	0.84241		0.79416	0.8617	0.7138		0.83652	0.91022	0.75101		0.85425	0.92501	0.77009		0.71613	0.81037	0.6005		0.75346	0.84408	0.63649		0.79733	0.87721	0.69389
899		0.84247	0.89517	0.77715		0.89676	0.93406	0.83473		0.90678	0.94678	0.84459		0.7964	0.86214	0.71064		0.83577	0.90917	0.75282		0.85371	0.92478	0.77038		0.71552	0.80818	0.60346		0.75392	0.84666	0.63879		0.79499	0.87547	0.68966
900		0.84262	0.89699	0.78083		0.89537	0.9366	0.83454		0.90525	0.94565	0.84456		0.79606	0.86486	0.711		0.83629	0.90692	0.75291		0.85288	0.92592	0.77101		0.71414	0.81335	0.60415		0.75435	0.84439	0.64151		0.79415	0.87741	0.69274
901		0.84238	0.89349	0.7785		0.89515	0.93561	0.83471		0.90467	0.94605	0.84449		0.79633	0.8646	0.71222		0.83556	0.90516	0.75587		0.85403	0.92321	0.77371		0.71676	0.81045	0.60278		0.754	0.84343	0.64211		0.7956	0.87605	0.69146
902		0.84237	0.89265	0.77733		0.89551	0.93673	0.83553		0.90515	0.94657	0.84543		0.79558	0.86438	0.71251		0.83594	0.90764	0.75214		0.8527	0.92452	0.77038		0.71868	0.80869	0.60265		0.75387	0.84406	0.64097		0.79645	0.87853	0.68886
903		0.84293	0.89244	0.77326		0.89603	0.9353	0.8346		0.90542	0.94467	0.84409		0.79567	0.86414	0.71227		0.83471	0.90883	0.75313		0.85477	0.92337	0.77227		0.71765	0.80794	0.60177		0.7525	0.84043	0.64346		0.79769	0.87883	0.68698
904		0.84267	0.89432	0.77427		0.89672	0.93374	0.83495		0.90599	0.94721	0.84573		0.79533	0.86349	0.71229		0.83636	0.90669	0.75402		0.85466	0.92407	0.77106		0.71892	0.80871	0.59653		0.75053	0.84125	0.64349		0.79456	0.87768	0.6838
905		0.84099	0.89393	0.77668		0.89554	0.93357	0.83751		0.90583	0.94754	0.84353		0.79682	0.86441	0.71166		0.83632	0.91023	0.75141		0.8548	0.9234	0.77045		0.71661	0.8113	0.59664		0.75	0.84009	0.64086		0.79428	0.87834	0.68456
906		0.84195	0.89576	0.7777		0.89462	0.93303	0.83661		0.90349	0.94552	0.84508		0.79546	0.8611	0.71275		0.8353	0.91098	0.7501		0.85355	0.92176	0.7694		0.71709	0.80965	0.59302		0.75291	0.83883	0.6449		0.79325	0.88197	0.68662
907		0.84291	0.89555	0.7774		0.89321	0.93347	0.83867		0.90538	0.94619	0.84358		0.79457	0.86138	0.71136		0.8368	0.90967	0.74658		0.85223	0.9216	0.76798		0.71766	0.80937	0.59458		0.75269	0.83892	0.64259		0.79364	0.88325	0.68044
908		0.8418	0.89566	0.7776		0.8941	0.93289	0.83666		0.90402	0.94545	0.84515		0.79532	0.8642	0.71519		0.83579	0.90673	0.74638		0.85291	0.92109	0.76884		0.71919	0.81011	0.5893		0.74974	0.83926	0.63987		0.79008	0.88172	0.68583
909		0.8428	0.89602	0.77591		0.89531	0.93331	0.83891		0.9065	0.94649	0.84363		0.79687	0.8626	0.7137		0.83614	0.90629	0.74719		0.85167	0.92419	0.76851		0.71658	0.80818	0.59231		0.74911	0.83925	0.63735		0.78882	0.88147	0.6805
910		0.84168	0.89673	0.77842		0.89484	0.93332	0.83828		0.90538	0.94399	0.84407		0.79504	0.86339	0.7154		0.83661	0.90492	0.74484		0.85109	0.92479	0.7707		0.71545	0.80487	0.59617		0.74973	0.83618	0.63798		0.78975	0.87877	0.68338
911		0.84238	0.8955	0.77559		0.89453	0.93332	0.83672		0.90753	0.94667	0.84308		0.79397	0.86109	0.7145		0.83646	0.90733	0.74212		0.8515	0.92608	0.76888		0.71686	0.80929	0.59841		0.7487	0.83583	0.63774		0.79072	0.88021	0.68945
912		0.84098	0.89881	0.77847		0.89521	0.93282	0.83713		0.90676	0.94674	0.84262		0.7939	0.86119	0.71538		0.83738	0.90697	0.7448		0.85282	0.92583	0.76737		0.71567	0.80913	0.59566		0.75077	0.83518	0.63356		0.79213	0.88081	0.691
913		0.841	0.89613	0.77646		0.8957	0.93495	0.83776		0.90716	0.94627	0.84081		0.79293	0.85985	0.71429		0.83767	0.90672	0.74601		0.85289	0.92606	0.77055		0.71674	0.80781	0.59682		0.74914	0.834	0.63375		0.79332	0.87772	0.68547
914		0.84061	0.89807	0.77557		0.89645	0.93648	0.83435		0.90668	0.9482	0.84032		0.79493	0.8605	0.71231		0.83686	0.90825	0.74449		0.85355	0.92504	0.76978		0.71663	0.80602	0.59794		0.74772	0.83669	0.6312		0.79212	0.87746	0.68829
915		0.83996	0.89794	0.77529		0.89769	0.93548	0.83574		0.90821	0.94767	0.83901		0.79393	0.86184	0.71588		0.83718	0.90774	0.74673		0.85246	0.92213	0.76809		0.71521	0.80714	0.60035		0.75	0.83843	0.62812		0.7921	0.87654	0.68643
916		0.83955	0.89979	0.77881		0.898	0.93487	0.83619		0.90748	0.94806	0.84075		0.79403	0.86348	0.71281		0.83717	0.90843	0.74945		0.85142	0.9218	0.76844		0.71444	0.80814	0.59932		0.74866	0.83779	0.62875		0.78942	0.87749	0.6858
917		0.83988	0.89875	0.77849		0.89682	0.9352	0.83379		0.90695	0.94658	0.83904		0.79521	0.86344	0.71519		0.8342	0.90726	0.74631		0.85205	0.92291	0.76845		0.71473	0.81274	0.5971		0.74812	0.83654	0.62816		0.79007	0.87824	0.68658
918		0.83941	0.89893	0.77605		0.89615	0.93688	0.83535		0.90759	0.9462	0.84069		0.79574	0.86661	0.71031		0.83462	0.90589	0.74512		0.85383	0.92192	0.77024		0.71411	0.81335	0.59871		0.74602	0.83753	0.63135		0.79128	0.87568	0.68293
919		0.84012	0.89737	0.77736		0.8962	0.9361	0.83366		0.90682	0.94578	0.83989		0.79477	0.86865	0.7155		0.83442	0.90828	0.74853		0.85358	0.92083	0.76343		0.71297	0.8116	0.59801		0.7462	0.83738	0.62634		0.7905	0.87555	0.68374
920		0.84251	0.89778	0.77716		0.89562	0.93473	0.8335		0.9083	0.94733	0.84152		0.79327	0.86503	0.71397		0.83512	0.90884	0.74793		0.85281	0.92259	0.76319		0.71257	0.80793	0.60008		0.74535	0.83817	0.62532		0.79075	0.87611	0.68986
921		0.84205	0.89812	0.77692		0.89783	0.93503	0.83654		0.90594	0.94664	0.84316		0.79288	0.86617	0.71202		0.83369	0.90816	0.74549		0.85102	0.92303	0.76324		0.71384	0.8068	0.59804		0.74658	0.84093	0.62762		0.79083	0.87521	0.68247
922		0.84075	0.89727	0.77892		0.89448	0.93237	0.83503		0.90628	0.94788	0.84248		0.79237	0.86583	0.70981		0.83491	0.90903	0.74629		0.84896	0.92192	0.76304		0.71679	0.80633	0.59866		0.74442	0.84141	0.63146		0.78734	0.87784	0.68363
923		0.84028	0.89762	0.77988		0.89395	0.932	0.83655		0.9075	0.94756	0.84285		0.79219	0.86577	0.70862		0.83333	0.90944	0.74359		0.85166	0.92319	0.76039		0.71475	0.8105	0.59785		0.7479	0.84017	0.62779		0.7847	0.87711	0.68072
924		0.84093	0.89746	0.77574		0.89289	0.93385	0.83439		0.90774	0.94652	0.84177		0.79215	0.86351	0.71008		0.83438	0.90884	0.7444		0.85104	0.92266	0.76369		0.71412	0.81052	0.59556		0.74567	0.83828	0.62884		0.78603	0.87843	0.67795
925		0.842	0.89671	0.77543		0.89278	0.93312	0.83337		0.90725	0.94562	0.84402		0.79271	0.86428	0.7077		0.83333	0.90733	0.74901		0.85187	0.92368	0.76077		0.71226	0.80974	0.59258		0.7453	0.83615	0.62735		0.78485	0.87603	0.67043
926		0.84016	0.8969	0.77646		0.89344	0.93357	0.83483		0.90839	0.94715	0.84445		0.79225	0.86738	0.71057		0.83502	0.90829	0.74621		0.8523	0.92214	0.76225		0.7102	0.80663	0.59605		0.74651	0.83742	0.6253		0.7851	0.8786	0.66881
927		0.84153	0.90035	0.77778		0.8934	0.93332	0.83476		0.90805	0.94644	0.84406		0.79364	0.86521	0.7105		0.83421	0.90672	0.745		0.85173	0.92201	0.76317		0.7065	0.80753	0.59632		0.74695	0.8344	0.6236		0.78697	0.87762	0.66551
928		0.84152	0.89832	0.77716		0.89251	0.93432	0.83638		0.90766	0.94664	0.8414		0.7928	0.86289	0.70811		0.83536	0.90437	0.74554		0.85234	0.9232	0.76266		0.7094	0.80866	0.59283		0.74578	0.83401	0.62075		0.78647	0.87582	0.66915
929		0.83972	0.89621	0.77911		0.8934	0.93509	0.8349		0.90674	0.94705	0.84163		0.79046	0.86168	0.70732		0.83383	0.90827	0.74276		0.85111	0.92247	0.76224		0.71121	0.80902	0.58933		0.74397	0.83527	0.62048		0.78468	0.8766	0.67415
930		0.84059	0.89641	0.77934		0.8943	0.93517	0.83476		0.90619	0.94722	0.83985		0.79123	0.8622	0.71031		0.83621	0.90738	0.74535		0.84848	0.9215	0.76024		0.71088	0.80796	0.59245		0.74272	0.83157	0.62084		0.78256	0.87513	0.67553
931		0.84113	0.89751	0.77567		0.89388	0.93494	0.8359		0.90471	0.94747	0.83979		0.79369	0.86234	0.70794		0.83686	0.90731	0.74528		0.84888	0.92136	0.76287		0.71081	0.80547	0.59243		0.74082	0.83295	0.62368		0.78446	0.87575	0.67246
932		0.8402	0.89783	0.7745		0.89498	0.93506	0.83628		0.90574	0.94682	0.8406		0.79314	0.86621	0.7127		0.83386	0.90663	0.7433		0.84852	0.9221	0.75959		0.71024	0.80387	0.58866		0.74111	0.83358	0.61979		0.78539	0.87598	0.66877
933		0.8418	0.89695	0.77756		0.89592	0.93494	0.8357		0.90486	0.94794	0.84203		0.7928	0.86474	0.70813		0.83444	0.90684	0.74506		0.84958	0.92489	0.7591		0.70982	0.8037	0.58676		0.74112	0.83359	0.62293		0.78541	0.87589	0.66622
934		0.84066	0.89625	0.77637		0.89431	0.93496	0.83476		0.90418	0.94759	0.84429		0.79188	0.86377	0.70722		0.83442	0.90672	0.74599		0.84901	0.92457	0.758		0.70932	0.80237	0.58886		0.74137	0.83333	0.62178		0.78531	0.87771	0.67261
935		0.84117	0.89639	0.7758		0.89319	0.93496	0.83241		0.90597	0.94888	0.84522		0.79087	0.86341	0.70484		0.83407	0.90746	0.74407		0.84954	0.92539	0.76012		0.70845	0.80412	0.58815		0.74196	0.83292	0.61931		0.78488	0.8785	0.67217
936		0.83934	0.89711	0.7782		0.894	0.93415	0.83406		0.90486	0.9471	0.8448		0.79139	0.86313	0.70401		0.83297	0.90793	0.74556		0.84973	0.92302	0.76051		0.70899	0.80492	0.58679		0.74221	0.8351	0.62112		0.78344	0.87954	0.67129
937		0.83925	0.89684	0.77718		0.89415	0.93281	0.83274		0.90439	0.94653	0.84665		0.78974	0.86186	0.70366		0.83316	0.90777	0.74101		0.84839	0.92576	0.76082		0.709	0.80731	0.59012		0.74135	0.83506	0.61784		0.78542	0.87794	0.67421
938		0.84102	0.89855	0.77758		0.89309	0.9338	0.83398		0.9064	0.94633	0.84696		0.79069	0.86254	0.70365		0.83172	0.90636	0.73848		0.8499	0.92622	0.76221		0.7098	0.80508	0.58259		0.74043	0.83745	0.61502		0.78281	0.87657	0.67994
939		0.83897	0.89778	0.77651		0.89428	0.93305	0.83367		0.90599	0.94756	0.84711		0.79119	0.86174	0.70413		0.8337	0.90781	0.7383		0.85055	0.92541	0.76223		0.71036	0.80147	0.58648		0.73815	0.83294	0.61519		0.78298	0.87644	0.67714
940		0.83913	0.8976	0.77761		0.89489	0.93484	0.83306		0.90485	0.94746	0.84707		0.79258	0.86041	0.70165		0.83245	0.90758	0.74091		0.85098	0.92502	0.7595		0.70897	0.80266	0.58484		0.73956	0.8314	0.61619		0.78283	0.87667	0.67878
941		0.84121	0.89895	0.77344		0.89473	0.93572	0.8324		0.90494	0.94759	0.84694		0.79075	0.86239	0.70328		0.83302	0.90609	0.7402		0.85055	0.92492	0.75972		0.70985	0.80383	0.5885		0.73876	0.82847	0.61375		0.77909	0.87286	0.67585
942		0.84211	0.90158	0.77312		0.89506	0.93525	0.83304		0.9056	0.94855	0.84394		0.78936	0.86428	0.7016		0.83316	0.90877	0.74504		0.85214	0.92253	0.76378		0.70921	0.80567	0.58582		0.73729	0.82889	0.61466		0.78233	0.87526	0.67101
943		0.84289	0.90082	0.77572		0.89357	0.93438	0.83166		0.90645	0.94788	0.84505		0.79096	0.86515	0.70235		0.83465	0.90963	0.74502		0.85182	0.9214	0.75892		0.70957	0.80452	0.58488		0.73628	0.82889	0.61008		0.78163	0.87626	0.67245
944		0.84048	0.89825	0.77691		0.89489	0.9349	0.83193		0.906	0.94837	0.84622		0.78964	0.86504	0.70709		0.83226	0.90924	0.74627		0.85225	0.92292	0.76001		0.7094	0.80257	0.57959		0.73869	0.82985	0.61211		0.78215	0.87899	0.673
945		0.84098	0.89817	0.77533		0.89317	0.93406	0.83173		0.90507	0.94707	0.84596		0.79188	0.8654	0.70644		0.83298	0.90537	0.74357		0.85272	0.92121	0.75608		0.70538	0.79996	0.58107		0.73918	0.82896	0.6108		0.78027	0.87807	0.66841
946		0.84167	0.89824	0.7748		0.89536	0.93442	0.83101		0.90528	0.94703	0.84696		0.79041	0.86599	0.70415		0.83264	0.90907	0.74302		0.85219	0.9197	0.75745		0.70502	0.79991	0.58087		0.73941	0.83293	0.61378		0.78331	0.87634	0.67137
947		0.84269	0.89949	0.774		0.89442	0.93426	0.8307		0.90467	0.94581	0.84352		0.78859	0.86626	0.70567		0.83194	0.90637	0.74385		0.85279	0.91932	0.7597		0.70439	0.80035	0.5812		0.73826	0.83322	0.61645		0.78241	0.8781	0.66874
948		0.84333	0.90259	0.77413		0.89544	0.93402	0.83285		0.90663	0.94629	0.84295		0.78958	0.86523	0.7025		0.83245	0.90764	0.74088		0.85384	0.91999	0.75716		0.7046	0.79841	0.58318		0.73737	0.83214	0.61738		0.78227	0.87938	0.67235
949		0.84255	0.9012	0.7758		0.89484	0.93274	0.83306		0.90713	0.94731	0.84238		0.78856	0.86508	0.70387		0.83401	0.908	0.73855		0.85177	0.92082	0.75627		0.70167	0.80137	0.58503		0.73654	0.82969	0.61294		0.7819	0.8755	0.66892
950		0.84372	0.9	0.7748		0.89544	0.93319	0.83236		0.90743	0.94771	0.8426		0.78696	0.86528	0.70761		0.83216	0.907	0.74056		0.84873	0.92009	0.7593		0.70437	0.79755	0.58729		0.73599	0.82827	0.61634		0.77986	0.87391	0.67054
951		0.84287	0.89958	0.77417		0.89451	0.93313	0.83016		0.9059	0.94634	0.84036		0.78773	0.86332	0.70559		0.83173	0.90666	0.74286		0.84947	0.92125	0.75686		0.70504	0.79953	0.59022		0.73774	0.82521	0.61117		0.78003	0.86957	0.66812
952		0.84242	0.8999	0.77407		0.89571	0.9336	0.83031		0.90585	0.94567	0.83952		0.78665	0.86119	0.70389		0.83097	0.90535	0.74102		0.84821	0.92151	0.75813		0.70411	0.79944	0.58599		0.73445	0.82524	0.61052		0.77933	0.87269	0.66909
953		0.84375	0.89863	0.77419		0.89614	0.93413	0.8305		0.905	0.94622	0.84102		0.78887	0.86054	0.70591		0.83214	0.9056	0.7397		0.8476	0.91953	0.76		0.70643	0.79861	0.58429		0.73667	0.82441	0.61096		0.77663	0.87468	0.66743
954		0.84411	0.8984	0.77545		0.89443	0.93332	0.83265		0.9048	0.9471	0.84186		0.78853	0.86233	0.70871		0.83281	0.9071	0.74109		0.84785	0.92155	0.75678		0.70433	0.80199	0.58825		0.736	0.82351	0.60902		0.7756	0.87263	0.67027
955		0.84312	0.89859	0.77845		0.89364	0.93361	0.83333		0.90379	0.94667	0.83921		0.78926	0.86302	0.70689		0.8316	0.90521	0.74096		0.84918	0.92208	0.75741		0.70371	0.80355	0.58751		0.73753	0.8261	0.61124		0.77402	0.87483	0.66456
956		0.84266	0.89878	0.77906		0.89326	0.93453	0.8334		0.90547	0.94912	0.84053		0.78824	0.86643	0.70411		0.83013	0.90602	0.74079		0.84672	0.92003	0.76077		0.70105	0.8044	0.58487		0.73523	0.82226	0.60617		0.77527	0.8732	0.66349
957		0.84072	0.89938	0.77611		0.89361	0.93585	0.83267		0.90503	0.94733	0.84115		0.78601	0.86662	0.70502		0.83077	0.90643	0.73951		0.84546	0.92273	0.76148		0.70096	0.80474	0.58286		0.73555	0.82307	0.60327		0.7753	0.87556	0.66107
958		0.84105	0.90055	0.7778		0.89278	0.93612	0.83372		0.90517	0.94727	0.84007		0.78503	0.86439	0.7059		0.83039	0.90725	0.74122		0.84678	0.92251	0.75799		0.70354	0.80491	0.57836		0.73545	0.82583	0.60769		0.77461	0.8745	0.66255
959		0.84397	0.89979	0.77659		0.89209	0.93528	0.83181		0.90557	0.94736	0.84343		0.78505	0.86579	0.70277		0.83135	0.90628	0.73935		0.84591	0.92121	0.75914		0.70378	0.80753	0.57759		0.73477	0.82418	0.6078		0.77423	0.87375	0.6627
960		0.84211	0.8998	0.77782		0.89297	0.93499	0.83306		0.90587	0.94704	0.84065		0.78637	0.86156	0.70055		0.83042	0.90696	0.73699		0.84741	0.91794	0.75793		0.70172	0.80503	0.57669		0.73377	0.82502	0.60219		0.77492	0.87469	0.66382
961		0.84281	0.89876	0.77617		0.89289	0.93421	0.8326		0.90628	0.94787	0.83912		0.78683	0.86185	0.70345		0.83105	0.90425	0.73898		0.84829	0.91943	0.75726		0.70229	0.80384	0.57502		0.73222	0.82057	0.60378		0.77571	0.87613	0.66096
962		0.84298	0.89962	0.77722		0.89147	0.93305	0.83403		0.90551	0.94555	0.83958		0.78721	0.86197	0.70043		0.83019	0.90717	0.7413		0.84805	0.92151	0.75782		0.7017	0.80463	0.57707		0.73132	0.82323	0.60274		0.77505	0.8719	0.66525
963		0.84328	0.89854	0.77867		0.8916	0.93393	0.83531		0.90492	0.94575	0.83938		0.78712	0.86205	0.69675		0.83175	0.90654	0.73584		0.84719	0.92047	0.76275		0.70358	0.80559	0.5775		0.73147	0.82419	0.60149		0.7747	0.87241	0.65739
964		0.84462	0.89954	0.77928		0.89271	0.93559	0.83502		0.90544	0.94642	0.84091		0.78864	0.86107	0.70124		0.83121	0.90514	0.736		0.84773	0.92238	0.76229		0.69999	0.80617	0.57756		0.73022	0.82389	0.60807		0.77872	0.87618	0.66768
965		0.84433	0.89979	0.77692		0.89479	0.93398	0.83512		0.90635	0.94654	0.83988		0.78782	0.86273	0.69754		0.83046	0.90444	0.73473		0.84681	0.9237	0.76085		0.69662	0.80458	0.57652		0.72985	0.82437	0.60288		0.77558	0.87206	0.66261
966		0.84326	0.90016	0.7778		0.89314	0.93508	0.83578		0.90597	0.94757	0.83896		0.78794	0.86024	0.70088		0.82995	0.90741	0.73541		0.84864	0.92361	0.75972		0.6987	0.80331	0.57234		0.73225	0.82352	0.60216		0.77249	0.87054	0.6647
967		0.84347	0.9	0.77848		0.89397	0.93519	0.83801		0.90538	0.94792	0.84013		0.7891	0.85865	0.70086		0.82679	0.90464	0.73578		0.84767	0.92047	0.76224		0.69733	0.80594	0.57478		0.73086	0.82353	0.60305		0.7731	0.86923	0.66242
968		0.84284	0.89998	0.77825		0.89468	0.93548	0.8365		0.90505	0.94747	0.83943		0.78881	0.86006	0.69727		0.82751	0.90842	0.73305		0.8459	0.91998	0.76404		0.69538	0.8017	0.57681		0.72976	0.82453	0.60183		0.77437	0.86603	0.6601
969		0.84313	0.89864	0.77545		0.89439	0.93593	0.83648		0.90577	0.94631	0.84091		0.78642	0.86032	0.70129		0.8297	0.9072	0.73437		0.84425	0.91972	0.76177		0.69829	0.8042	0.5721		0.73063	0.82558	0.60609		0.77341	0.8677	0.66257
970		0.84433	0.8985	0.77523		0.89581	0.93522	0.8354		0.90594	0.9461	0.83973		0.78786	0.85709	0.69738		0.82811	0.90866	0.73278		0.84523	0.91958	0.76256		0.69747	0.80386	0.57118		0.73031	0.82353	0.60417		0.77341	0.86956	0.66174
971		0.84289	0.89933	0.7769		0.8955	0.93545	0.8344		0.90495	0.94655	0.83888		0.7897	0.85892	0.69519		0.82789	0.90565	0.73185		0.84503	0.92076	0.76131		0.69668	0.80387	0.57375		0.73093	0.82468	0.60379		0.77336	0.86695	0.65939
972		0.84281	0.89964	0.7746		0.89479	0.93493	0.83654		0.90491	0.94641	0.844		0.78816	0.8594	0.69445		0.83009	0.90634	0.73411		0.84379	0.91964	0.75772		0.69761	0.80393	0.573		0.72838	0.82601	0.60056		0.77152	0.86621	0.6542
973		0.84189	0.89937	0.77761		0.89536	0.93555	0.83512		0.90513	0.9488	0.84069		0.78547	0.85765	0.69594		0.82932	0.90601	0.73128		0.84322	0.92006	0.75798		0.69559	0.79904	0.57274		0.73084	0.82426	0.60087		0.77183	0.86868	0.6528
974		0.84296	0.89814	0.7762		0.894	0.93551	0.83408		0.90288	0.94768	0.8419		0.78549	0.85708	0.69961		0.8292	0.90951	0.73275		0.84199	0.91994	0.75888		0.6933	0.79628	0.57046		0.73121	0.8263	0.60125		0.77116	0.866	0.65088
975		0.84394	0.89918	0.77789		0.89556	0.93636	0.83601		0.90436	0.94745	0.84118		0.7848	0.85588	0.69493		0.83007	0.90832	0.73319		0.84149	0.9229	0.75977		0.69665	0.79775	0.57314		0.72924	0.82442	0.60047		0.76796	0.86775	0.65736
976		0.8419	0.89859	0.77917		0.89518	0.93516	0.8356		0.90458	0.94834	0.84109		0.78349	0.85461	0.69441		0.83022	0.90969	0.72977		0.84293	0.92117	0.75804		0.6966	0.7961	0.56986		0.72829	0.82656	0.59886		0.76799	0.86732	0.66322
977		0.84243	0.89758	0.7778		0.89444	0.93698	0.8345		0.90491	0.94814	0.84084		0.78631	0.85746	0.6958		0.82766	0.90991	0.72924		0.84062	0.91883	0.7555		0.69606	0.7946	0.57068		0.72666	0.82535	0.59709		0.7668	0.86572	0.65554
978		0.84248	0.89866	0.7771		0.89484	0.93723	0.83375		0.90457	0.94778	0.84154		0.7828	0.85674	0.69713		0.82954	0.90818	0.72759		0.84163	0.91929	0.75585		0.69491	0.79869	0.57091		0.72665	0.82512	0.59547		0.76765	0.86621	0.65574
979		0.84183	0.89919	0.77731		0.89547	0.93737	0.8359		0.90442	0.9488	0.84277		0.7848	0.85572	0.69452		0.82837	0.90829	0.7287		0.84125	0.9183	0.75726		0.69503	0.79702	0.56882		0.72728	0.82613	0.5964		0.76846	0.86948	0.65902
980		0.84401	0.89974	0.77926		0.89435	0.93651	0.83597		0.90452	0.947	0.84113		0.78648	0.85673	0.69716		0.82732	0.90814	0.73003		0.84404	0.91847	0.75608		0.69232	0.79991	0.56594		0.7261	0.82299	0.59519		0.76847	0.86852	0.65553
981		0.84191	0.90181	0.77689		0.89358	0.93721	0.83694		0.90499	0.94732	0.84025		0.78387	0.85767	0.69951		0.82774	0.90731	0.73004		0.84363	0.91999	0.75422		0.69291	0.79913	0.56595		0.72609	0.82216	0.59442		0.76906	0.86521	0.65531
982		0.84084	0.90398	0.77487		0.89488	0.93576	0.83568		0.90515	0.94589	0.83571		0.78452	0.86008	0.69638		0.82914	0.90987	0.72662		0.84389	0.92027	0.75473		0.69198	0.79635	0.5636		0.72575	0.82142	0.59753		0.77225	0.86514	0.65173
983		0.84211	0.90398	0.77626		0.89555	0.9367	0.83576		0.90584	0.94529	0.83562		0.78265	0.86264	0.70048		0.83069	0.90965	0.72503		0.8437	0.91989	0.75473		0.69436	0.79866	0.56289		0.72574	0.82133	0.59575		0.76954	0.86993	0.64651
984		0.84077	0.90426	0.77543		0.89623	0.93616	0.8344		0.90631	0.94474	0.83438		0.78337	0.85777	0.69939		0.82704	0.90826	0.72714		0.84201	0.91812	0.75547		0.69516	0.79647	0.56376		0.72688	0.82089	0.5921		0.76966	0.86897	0.64281
985		0.84093	0.90325	0.77331		0.89456	0.93601	0.8337		0.90669	0.94465	0.83613		0.78375	0.85692	0.69628		0.82538	0.90842	0.72808		0.84194	0.91823	0.75412		0.69256	0.79655	0.56532		0.72619	0.82164	0.59834		0.76889	0.87033	0.64938
986		0.84285	0.9021	0.77261		0.89443	0.93608	0.83277		0.90534	0.94487	0.83831		0.78653	0.8573	0.6968		0.82574	0.90923	0.7271		0.84121	0.91895	0.75302		0.69013	0.79692	0.56298		0.72747	0.82159	0.59731		0.76964	0.87073	0.64647
987		0.84098	0.90265	0.77356		0.89386	0.93591	0.83337		0.90528	0.94507	0.83636		0.78512	0.86002	0.69648		0.8264	0.90844	0.7308		0.84147	0.91903	0.75206		0.69042	0.79569	0.56366		0.72726	0.82388	0.59715		0.76641	0.87231	0.64305
988		0.84137	0.90192	0.77662		0.89434	0.93702	0.83375		0.90571	0.94555	0.83663		0.78306	0.85826	0.68961		0.82612	0.90806	0.72765		0.84295	0.91699	0.75005		0.69071	0.79404	0.56279		0.72659	0.82066	0.59699		0.76848	0.86731	0.64449
989		0.83925	0.9028	0.77275		0.8943	0.93551	0.83516		0.90755	0.94762	0.83974		0.78448	0.86122	0.69167		0.82585	0.90739	0.72297		0.84182	0.91753	0.75015		0.69208	0.7966	0.56511		0.72748	0.82458	0.59523		0.76951	0.86758	0.64579
990		0.84217	0.9008	0.77295		0.89376	0.93647	0.8344		0.90579	0.94759	0.83905		0.78457	0.85996	0.6934		0.82632	0.90548	0.72404		0.84021	0.9198	0.75121		0.69375	0.79388	0.56132		0.72593	0.82503	0.59829		0.76931	0.86695	0.64619
991		0.84176	0.90079	0.77483		0.89418	0.93612	0.83337		0.90555	0.9454	0.83881		0.78289	0.85652	0.69245		0.82701	0.9052	0.72249		0.84308	0.91838	0.7491		0.69265	0.79207	0.56258		0.72847	0.82572	0.59836		0.77095	0.86915	0.64168
992		0.84036	0.90138	0.7764		0.89394	0.93568	0.8337		0.90581	0.94659	0.83657		0.78256	0.85985	0.69122		0.82702	0.90456	0.72052		0.84228	0.92009	0.74963		0.69149	0.79204	0.56065		0.72598	0.82418	0.59715		0.76852	0.87245	0.64099
993		0.84044	0.89996	0.77932		0.89468	0.93676	0.83298		0.90688	0.94658	0.83373		0.78069	0.85601	0.69281		0.82695	0.90515	0.72302		0.84193	0.9185	0.75169		0.6923	0.79039	0.56331		0.72421	0.82445	0.59468		0.76812	0.86936	0.63758
994		0.84095	0.9002	0.77892		0.89383	0.93688	0.83173		0.90545	0.94711	0.83473		0.7818	0.8556	0.68747		0.82697	0.90643	0.72305		0.84394	0.91914	0.75165		0.69217	0.79028	0.55902		0.72755	0.82326	0.59752		0.76825	0.8713	0.63659
995		0.84101	0.89857	0.77864		0.89332	0.93647	0.83304		0.90665	0.94562	0.83501		0.77935	0.85563	0.68824		0.82912	0.90349	0.72367		0.84055	0.91884	0.75416		0.69042	0.79202	0.55603		0.72625	0.81996	0.5962		0.76769	0.86986	0.6414
996		0.84418	0.89919	0.7756		0.89372	0.93713	0.83207		0.90631	0.94727	0.83925		0.78125	0.85679	0.69367		0.82866	0.90448	0.72266		0.84149	0.91973	0.7535		0.68798	0.79255	0.5594		0.72521	0.82438	0.59583		0.76888	0.86952	0.63278
997		0.84252	0.90148	0.77754		0.89262	0.93533	0.83303		0.9065	0.94588	0.83473		0.77744	0.85674	0.69326		0.82892	0.90446	0.72363		0.84091	0.92075	0.7506		0.68905	0.79182	0.55803		0.7249	0.82179	0.58862		0.76827	0.86747	0.63753
998		0.84316	0.90167	0.78095		0.89172	0.9376	0.83547		0.90653	0.94807	0.83738		0.77941	0.85411	0.69346		0.82744	0.90273	0.72487		0.84194	0.91961	0.74768		0.68752	0.79148	0.56115		0.7264	0.8188	0.58926		0.76521	0.86831	0.63494
999		0.84376	0.9014	0.78138		0.89374	0.93721	0.83167		0.90501	0.94744	0.83561		0.7802	0.85409	0.69411		0.82789	0.90432	0.72784		0.84059	0.91749	0.74962		0.68929	0.79185	0.55589		0.72476	0.81585	0.5918		0.76596	0.86769	0.63475
1000		0.84381	0.90246	0.77936		0.89444	0.93646	0.83232		0.90619	0.94767	0.83729		0.78051	0.8546	0.69374		0.82506	0.90217	0.72603		0.84061	0.91646	0.74721		0.68863	0.79545	0.55164		0.72277	0.81718	0.59038		0.76682	0.86661	0.63305
1001		0.8425	0.9023	0.7805		0.89396	0.93608	0.83107		0.9052	0.94737	0.83697		0.77987	0.85655	0.693		0.82377	0.9024	0.72537		0.8392	0.91753	0.74717		0.68947	0.79667	0.55249		0.72314	0.81719	0.59154		0.7663	0.86509	0.62886
1002		0.84413	0.90059	0.77971		0.894	0.93637	0.83036		0.90452	0.94738	0.83624		0.78138	0.85632	0.69248		0.82482	0.90243	0.72099		0.8408	0.91862	0.74617		0.69007	0.79532	0.55217		0.7232	0.81751	0.59011		0.76409	0.86739	0.63574
1003		0.84418	0.90078	0.77989		0.89537	0.93779	0.83337		0.90535	0.94653	0.83622		0.78066	0.85699	0.69003		0.82412	0.90231	0.72374		0.84159	0.91805	0.74781		0.68875	0.79441	0.55024		0.72141	0.81719	0.59084		0.76339	0.86802	0.6329
1004		0.84241	0.90155	0.78148		0.89394	0.93834	0.83514		0.90599	0.94747	0.83514		0.78189	0.85463	0.69239		0.82321	0.90478	0.72179		0.83932	0.91684	0.7438		0.6873	0.79381	0.5481		0.72437	0.81937	0.58753		0.76416	0.86653	0.63229
1005		0.84351	0.90163	0.78296		0.89533	0.93836	0.83247		0.90634	0.94616	0.83305		0.78073	0.85474	0.68888		0.82315	0.90091	0.725		0.83887	0.91681	0.74626		0.68751	0.79085	0.5478		0.72417	0.81692	0.58665		0.76328	0.86612	0.63682
1006		0.84349	0.90125	0.78255		0.89517	0.93798	0.83094		0.90675	0.947	0.83406		0.78198	0.85366	0.68673		0.8226	0.89866	0.72297		0.83968	0.91737	0.74348		0.69022	0.7928	0.55121		0.72289	0.81463	0.58789		0.76358	0.86477	0.63551
1007		0.84482	0.90291	0.78325		0.89535	0.94006	0.83193		0.90647	0.94704	0.83211		0.78246	0.85587	0.68744		0.82184	0.90064	0.72491		0.83838	0.91732	0.74252		0.68837	0.78944	0.54761		0.72414	0.8193	0.58653		0.76399	0.86635	0.6326
1008		0.84507	0.90257	0.78094		0.89506	0.93839	0.83401		0.90576	0.94587	0.83239		0.78081	0.85753	0.68321		0.8226	0.90366	0.72712		0.83972	0.91832	0.74555		0.68996	0.79156	0.55271		0.71726	0.81748	0.58234		0.76171	0.86734	0.62987
1009		0.84366	0.90071	0.77834		0.8952	0.93737	0.83258		0.90558	0.94807	0.83433		0.78191	0.8565	0.68956		0.82334	0.90353	0.72383		0.8374	0.91735	0.74838		0.69073	0.78732	0.55009		0.71756	0.81539	0.58126		0.76151	0.86631	0.62706
1010		0.84263	0.90149	0.78112		0.89425	0.93749	0.83176		0.90698	0.94763	0.83619		0.78115	0.85361	0.68865		0.82453	0.9043	0.72391		0.83603	0.91782	0.74464		0.69144	0.7931	0.55017		0.72026	0.81859	0.57917		0.7625	0.87007	0.62636
1011		0.84404	0.90166	0.77823		0.89341	0.93868	0.83333		0.90683	0.94791	0.8354		0.78193	0.8524	0.69031		0.82365	0.90376	0.72019		0.83553	0.91755	0.74131		0.68866	0.79377	0.55059		0.71702	0.82226	0.58078		0.76272	0.86691	0.62606
1012		0.84483	0.90307	0.77939		0.89414	0.93709	0.83401		0.90564	0.94786	0.83407		0.77915	0.85096	0.68768		0.82307	0.90101	0.72107		0.83353	0.91574	0.73806		0.68484	0.7911	0.55078		0.72079	0.81676	0.5784		0.76224	0.86541	0.62782
1013		0.84252	0.90112	0.77992		0.89425	0.93949	0.83443		0.90654	0.94646	0.8347		0.77891	0.85192	0.69033		0.82359	0.9012	0.71879		0.83549	0.91514	0.73906		0.68694	0.79393	0.55361		0.71725	0.816	0.57685		0.76404	0.86529	0.62892
1014		0.84281	0.90217	0.77963		0.89427	0.93848	0.83249		0.90445	0.94722	0.83705		0.7794	0.853	0.69388		0.82139	0.90112	0.71923		0.83462	0.9156	0.7416		0.68619	0.79153	0.55106		0.7165	0.81386	0.57807		0.76427	0.86	0.62087
1015		0.84357	0.90135	0.78183		0.89437	0.93798	0.83562		0.905	0.94746	0.83511		0.77671	0.85306	0.6912		0.82158	0.90124	0.71837		0.83515	0.91493	0.74305		0.68593	0.79208	0.54763		0.71462	0.81472	0.57649		0.76194	0.8611	0.62379
1016		0.84326	0.9	0.78187		0.89378	0.93541	0.83568		0.90436	0.94742	0.83755		0.77742	0.85285	0.69001		0.82259	0.90078	0.72037		0.83584	0.91823	0.74376		0.68475	0.79092	0.55124		0.7154	0.81128	0.58136		0.76042	0.86042	0.6258
1017		0.8426	0.90225	0.78332		0.89412	0.93517	0.83529		0.90302	0.94757	0.83874		0.7788	0.85311	0.68815		0.82272	0.9017	0.71733		0.83613	0.91719	0.7439		0.68525	0.79387	0.55248		0.71444	0.80928	0.58052		0.76102	0.8629	0.61771
1018		0.84223	0.90309	0.78375		0.89469	0.93582	0.8319		0.90296	0.94619	0.84115		0.77878	0.85529	0.68302		0.82177	0.90038	0.72012		0.83513	0.91649	0.74346		0.68771	0.79097	0.54806		0.71365	0.80892	0.57915		0.76043	0.86036	0.62086
1019		0.84231	0.90101	0.78337		0.89362	0.93655	0.83333		0.90477	0.94654	0.83984		0.77802	0.85297	0.68675		0.8195	0.90215	0.71979		0.83481	0.91556	0.74415		0.68533	0.7898	0.55089		0.71272	0.81159	0.57828		0.75836	0.85934	0.62242
1020		0.844	0.90016	0.77981		0.89412	0.93769	0.83116		0.90427	0.94809	0.83904		0.77558	0.8536	0.68255		0.82037	0.90057	0.71961		0.83315	0.91621	0.73805		0.68604	0.78954	0.55681		0.71181	0.81119	0.57675		0.75805	0.85744	0.62414
1021		0.84282	0.90233	0.77987		0.89453	0.93647	0.83085		0.90592	0.94673	0.83787		0.77637	0.85238	0.68286		0.8208	0.9004	0.72079		0.83368	0.91732	0.7383		0.68578	0.78631	0.55154		0.71192	0.81088	0.57337		0.75526	0.85869	0.62259
1022		0.8422	0.90409	0.78108		0.89321	0.93562	0.83137		0.90539	0.94615	0.83834		0.77765	0.85485	0.68614		0.81895	0.89971	0.71801		0.83442	0.91815	0.73833		0.68348	0.7905	0.54489		0.71168	0.81234	0.57432		0.75548	0.86138	0.62446
1023		0.84205	0.90597	0.78149		0.89412	0.93672	0.83309		0.90495	0.94617	0.83763		0.77604	0.85644	0.68462		0.81818	0.9	0.71789		0.8353	0.91873	0.73823		0.68744	0.7908	0.54977		0.7132	0.81288	0.57411		0.75803	0.8619	0.62871
1024		0.84157	0.90523	0.77954		0.89401	0.93711	0.8341		0.9044	0.94511	0.837		0.77778	0.85646	0.68446		0.81671	0.90101	0.71986		0.83577	0.91895	0.74135		0.68581	0.7921	0.54749		0.71126	0.8123	0.57553		0.75792	0.85835	0.62058
1025		0.84363	0.90411	0.78253		0.89381	0.9367	0.834		0.90457	0.94476	0.83551		0.77632	0.85561	0.6783		0.81648	0.90478	0.71772		0.8335	0.91767	0.74343		0.68187	0.79218	0.53986		0.71216	0.81481	0.57146		0.75692	0.8594	0.61473
1026		0.84453	0.90233	0.7805		0.89484	0.93602	0.83307		0.90458	0.94511	0.83436		0.77466	0.85564	0.68147		0.81857	0.90358	0.71581		0.83594	0.91863	0.74214		0.68112	0.79338	0.54266		0.70979	0.8161	0.5736		0.75577	0.86068	0.62329
1027		0.84417	0.90557	0.78112		0.89604	0.93749	0.83333		0.90539	0.94563	0.8361		0.7761	0.85436	0.6783		0.81695	0.9027	0.718		0.83642	0.92027	0.74289		0.67907	0.79059	0.54725		0.71113	0.81616	0.57796		0.75372	0.86266	0.62284
1028		0.84464	0.90322	0.78117		0.89443	0.93783	0.83402		0.90462	0.94639	0.83704		0.77518	0.85432	0.67924		0.81848	0.90285	0.71474		0.83613	0.91682	0.74341		0.68089	0.79457	0.54421		0.71159	0.8141	0.57834		0.75408	0.86216	0.61941
1029		0.84411	0.9026	0.7809		0.8944	0.93688	0.83468		0.90486	0.94742	0.83505		0.77382	0.85646	0.67761		0.81923	0.90409	0.71399		0.83804	0.91572	0.73929		0.67917	0.79184	0.53962		0.71079	0.81328	0.57999		0.7555	0.85994	0.61978
1030		0.84514	0.90227	0.78356		0.89453	0.93612	0.83434		0.90505	0.94528	0.83644		0.77463	0.85402	0.67833		0.81917	0.90285	0.71489		0.83706	0.91631	0.74014		0.683	0.7888	0.54503		0.70829	0.8122	0.57357		0.75644	0.86291	0.61671
1031		0.84481	0.90283	0.78548		0.89531	0.93842	0.8309		0.90583	0.94627	0.83783		0.77532	0.8549	0.6777		0.81896	0.90564	0.71432		0.83654	0.91837	0.73998		0.67841	0.78646	0.54492		0.70896	0.81299	0.57354		0.75459	0.85864	0.61612
1032		0.84412	0.90228	0.78353		0.89514	0.93749	0.83182		0.90476	0.94705	0.83933		0.77399	0.8518	0.67814		0.82081	0.905	0.71367		0.8361	0.91821	0.73923		0.67865	0.78417	0.54543		0.70726	0.81291	0.57495		0.75586	0.85768	0.61574
1033		0.84471	0.90315	0.77984		0.89305	0.93736	0.83032		0.90437	0.94529	0.83966		0.77358	0.85092	0.6794		0.82081	0.9038	0.71306		0.83463	0.91729	0.7383		0.67725	0.78634	0.54369		0.70897	0.81358	0.5778		0.75553	0.85976	0.61527
1034		0.8434	0.90346	0.77829		0.89378	0.93593	0.8282		0.90341	0.94611	0.83528		0.77526	0.84874	0.67899		0.8178	0.90342	0.7129		0.83457	0.91793	0.73921		0.67756	0.78426	0.5394		0.70904	0.81293	0.57025		0.75363	0.85763	0.61587
1035		0.84348	0.90179	0.7799		0.89324	0.93709	0.83235		0.90481	0.94559	0.83604		0.77329	0.85015	0.681		0.81657	0.90159	0.71156		0.83386	0.91904	0.73785		0.67703	0.78626	0.53603		0.70769	0.81261	0.57433		0.75186	0.85591	0.61841
1036		0.84362	0.90224	0.77736		0.89261	0.93626	0.83178		0.90422	0.94579	0.83802		0.77426	0.84995	0.68118		0.81737	0.90341	0.71204		0.83316	0.91716	0.73952		0.67703	0.78917	0.53738		0.70695	0.81404	0.57306		0.75	0.85968	0.61949
1037		0.84468	0.90269	0.78261		0.89174	0.93611	0.83203		0.90507	0.9452	0.84033		0.77505	0.84929	0.68107		0.81442	0.90143	0.71015		0.83563	0.91675	0.73553		0.67541	0.78769	0.53832		0.70699	0.8127	0.56978		0.74894	0.86043	0.61423
1038		0.84318	0.90245	0.78237		0.89076	0.93561	0.83214		0.90651	0.94545	0.84119		0.77317	0.85191	0.68483		0.81341	0.90153	0.71134		0.83524	0.91522	0.73764		0.67619	0.786	0.53786		0.7027	0.80946	0.57098		0.74973	0.86189	0.61699
1039		0.84381	0.90255	0.78315		0.89323	0.93648	0.83171		0.90693	0.94427	0.83962		0.7745	0.85167	0.68341		0.81199	0.90291	0.7089		0.83573	0.91735	0.73617		0.67847	0.78667	0.54184		0.70237	0.81213	0.57433		0.74839	0.86155	0.61829
1040		0.84403	0.90052	0.78302		0.89206	0.93673	0.83105		0.90709	0.94346	0.83936		0.77318	0.85195	0.68223		0.81513	0.90218	0.70983		0.83481	0.91757	0.73579		0.67579	0.7861	0.53874		0.70011	0.80915	0.57339		0.74571	0.8598	0.62275
1041		0.84312	0.90128	0.78058		0.89212	0.93746	0.8338		0.905	0.9443	0.83958		0.77224	0.85015	0.6853		0.81706	0.90036	0.71141		0.83556	0.91812	0.73647		0.67968	0.78339	0.54182		0.69947	0.80795	0.57345		0.75	0.85888	0.61967
1042		0.84354	0.90041	0.78044		0.89184	0.93933	0.83076		0.90457	0.94579	0.84327		0.77021	0.85112	0.68188		0.81395	0.90292	0.71039		0.83677	0.91681	0.73803		0.67412	0.78519	0.54001		0.69904	0.80542	0.57191		0.74974	0.86063	0.61525
1043		0.84288	0.90279	0.77962		0.89304	0.93986	0.83241		0.90309	0.94543	0.84084		0.76874	0.8491	0.68123		0.81673	0.90359	0.70889		0.83403	0.9139	0.73497		0.67491	0.78794	0.5393		0.7017	0.80693	0.57028		0.75028	0.85797	0.61251
1044		0.84362	0.90496	0.78222		0.89334	0.9402	0.82934		0.90372	0.94606	0.84134		0.77104	0.85051	0.68272		0.81523	0.90067	0.71044		0.83548	0.91711	0.73567		0.67205	0.78556	0.53949		0.69991	0.8098	0.57		0.75059	0.85923	0.61134
1045		0.84281	0.90577	0.78321		0.89256	0.93986	0.8334		0.9038	0.94606	0.83853		0.77028	0.85127	0.68133		0.81515	0.90198	0.70804		0.83493	0.91611	0.73335		0.6724	0.78765	0.54009		0.69817	0.80987	0.56662		0.74714	0.85836	0.62082
1046		0.84195	0.90583	0.78214		0.89168	0.93801	0.83191		0.90362	0.94589	0.83995		0.7709	0.85091	0.68264		0.81573	0.90171	0.70553		0.83684	0.91658	0.73237		0.67279	0.78554	0.53601		0.69732	0.80769	0.5655		0.74892	0.8586	0.61185
1047		0.84123	0.90475	0.78121		0.8908	0.93937	0.83008		0.90414	0.94475	0.83887		0.76889	0.85251	0.68108		0.81492	0.90186	0.70729		0.83642	0.91445	0.73267		0.67265	0.78175	0.53688		0.69649	0.80868	0.57034		0.75117	0.85942	0.61254
1048		0.8418	0.90472	0.78457		0.89306	0.93839	0.83099		0.90319	0.94503	0.83793		0.76893	0.85448	0.67964		0.81449	0.90087	0.7092		0.83486	0.91308	0.73258		0.67186	0.78271	0.5368		0.69708	0.805	0.56686		0.74999	0.86041	0.61512
1049		0.84155	0.90457	0.78408		0.89148	0.93871	0.83117		0.90306	0.94674	0.8394		0.77099	0.85071	0.68032		0.81458	0.89989	0.70543		0.83552	0.91292	0.72981		0.67302	0.78135	0.53497		0.6971	0.80544	0.5729		0.7495	0.86154	0.60808
1050		0.84074	0.90512	0.78486		0.89152	0.93811	0.83371		0.90462	0.94611	0.83841		0.76876	0.8531	0.67684		0.81375	0.89792	0.70423		0.83493	0.913	0.72847		0.66979	0.77988	0.53372		0.69777	0.80307	0.5686		0.74671	0.85555	0.60604
1051		0.84257	0.90411	0.78325		0.89243	0.93708	0.83178		0.90367	0.94622	0.83857		0.76862	0.85271	0.67674		0.81477	0.89859	0.70387		0.8361	0.91611	0.72911		0.67227	0.77985	0.5332		0.69828	0.79996	0.56756		0.74477	0.85741	0.61176
1052		0.8435	0.90296	0.78161		0.89315	0.93646	0.8341		0.90461	0.94646	0.83794		0.77026	0.85213	0.67649		0.81483	0.90046	0.70644		0.83514	0.91555	0.73202		0.66947	0.78425	0.53058		0.69537	0.80261	0.56427		0.74478	0.85861	0.60993
1053		0.84337	0.90386	0.78146		0.89347	0.93709	0.83276		0.90333	0.94598	0.83698		0.76915	0.85183	0.67752		0.81454	0.90111	0.70821		0.83644	0.91683	0.73048		0.6689	0.78209	0.53149		0.69388	0.80312	0.56395		0.7454	0.85659	0.60319
1054		0.84522	0.90376	0.78495		0.89282	0.93633	0.82934		0.90313	0.94645	0.83847		0.7709	0.84684	0.67909		0.81303	0.90016	0.70365		0.83279	0.91663	0.7318		0.6684	0.7823	0.53492		0.69416	0.80207	0.56269		0.74582	0.85593	0.60464
1055		0.84265	0.90466	0.78528		0.89296	0.9375	0.82935		0.90234	0.94699	0.83969		0.77018	0.85103	0.67811		0.81345	0.90185	0.70811		0.83198	0.91648	0.73004		0.66562	0.78418	0.53594		0.69627	0.80395	0.56274		0.74463	0.85729	0.60481
1056		0.84397	0.9057	0.78634		0.89204	0.93869	0.82998		0.90186	0.94682	0.8373		0.771	0.85046	0.67465		0.81451	0.89963	0.70543		0.83115	0.91649	0.72983		0.66667	0.78189	0.53898		0.69136	0.80276	0.56835		0.74568	0.85679	0.6053
1057		0.84393	0.9041	0.78362		0.89358	0.938	0.83481		0.90291	0.94768	0.83732		0.77104	0.85174	0.67574		0.815	0.90099	0.7086		0.83086	0.91631	0.73103		0.66837	0.78372	0.5361		0.69247	0.80617	0.57029		0.74449	0.85682	0.60345
1058		0.84447	0.90428	0.78617		0.89264	0.93689	0.83343		0.90472	0.9477	0.8377		0.7677	0.85345	0.67305		0.81493	0.90168	0.70141		0.83278	0.91699	0.72697		0.66738	0.77901	0.5352		0.69014	0.80468	0.56665		0.74543	0.8551	0.60797
1059		0.84321	0.90338	0.78576		0.89106	0.9376	0.83147		0.90499	0.94765	0.8367		0.76753	0.84943	0.67546		0.81424	0.90079	0.69912		0.83152	0.91665	0.73071		0.66888	0.77705	0.534		0.69074	0.80039	0.56743		0.74559	0.85522	0.60732
1060		0.84343	0.9048	0.78453		0.89025	0.93698	0.834		0.90294	0.9467	0.83613		0.77014	0.85364	0.67415		0.81606	0.89968	0.69804		0.83226	0.91507	0.72855		0.66815	0.78229	0.53201		0.69294	0.80369	0.5696		0.74369	0.85714	0.60249
1061		0.84575	0.90456	0.78621		0.89102	0.93865	0.83514		0.90396	0.94642	0.83689		0.77072	0.85153	0.67328		0.81269	0.89818	0.69675		0.83279	0.91493	0.73156		0.66844	0.78135	0.53097		0.69267	0.80075	0.56936		0.74445	0.85557	0.60376
1062		0.8452	0.90556	0.78408		0.89137	0.93747	0.834		0.90519	0.94606	0.83768		0.76886	0.84994	0.67366		0.81382	0.89886	0.70024		0.83177	0.91571	0.72816		0.66775	0.78097	0.53457		0.68924	0.80203	0.56385		0.74402	0.85574	0.60101
1063		0.84484	0.90741	0.78573		0.89277	0.93748	0.83564		0.90486	0.94725	0.83652		0.76755	0.85356	0.67232		0.81347	0.89844	0.6993		0.83135	0.91569	0.72812		0.66596	0.77548	0.5306		0.6871	0.80149	0.56464		0.74255	0.85376	0.60238
1064		0.84507	0.90563	0.78444		0.89239	0.93818	0.83408		0.90499	0.94544	0.83429		0.76836	0.85162	0.67246		0.81291	0.89933	0.7004		0.83351	0.91392	0.72529		0.66667	0.7763	0.5374		0.68947	0.79681	0.56296		0.74025	0.84903	0.6022
1065		0.84512	0.90536	0.78264		0.89197	0.93678	0.83583		0.90461	0.94595	0.83607		0.76766	0.85182	0.6715		0.81378	0.89874	0.69988		0.83235	0.91498	0.72536		0.66773	0.78	0.53486		0.69181	0.79366	0.56258		0.74043	0.85212	0.60761
1066		0.84445	0.90446	0.78439		0.8934	0.93594	0.83388		0.90511	0.94536	0.83665		0.7688	0.85135	0.67257		0.81283	0.89866	0.70229		0.83161	0.91777	0.73048		0.66599	0.78125	0.5327		0.69256	0.79785	0.56317		0.74044	0.85289	0.60821
1067		0.84497	0.90361	0.78141		0.89343	0.93671	0.83144		0.90453	0.94593	0.83645		0.76923	0.85106	0.67029		0.81166	0.89686	0.701		0.83405	0.918	0.72805		0.66737	0.78404	0.5322		0.6889	0.79474	0.55988		0.74183	0.85033	0.60374
1068		0.84453	0.90456	0.78078		0.89209	0.93698	0.83365		0.90375	0.94442	0.83542		0.76924	0.849	0.66814		0.81042	0.89767	0.70023		0.8342	0.91661	0.72401		0.66737	0.78039	0.53275		0.68634	0.79784	0.55507		0.74273	0.85025	0.6029
1069		0.84381	0.90452	0.78402		0.89208	0.93785	0.83194		0.9056	0.94662	0.83487		0.76735	0.84924	0.66816		0.81222	0.89856	0.70315		0.83286	0.91577	0.73083		0.66596	0.78207	0.53061		0.68757	0.79942	0.55185		0.74228	0.85069	0.60374
1070		0.8431	0.90368	0.78185		0.89335	0.93759	0.83117		0.90495	0.94667	0.83796		0.76547	0.84896	0.66957		0.81167	0.89946	0.69961		0.83202	0.91805	0.72431		0.66523	0.77975	0.53214		0.68632	0.79602	0.55311		0.73885	0.84985	0.60097
1071		0.84378	0.90605	0.78213		0.89347	0.93783	0.83208		0.90528	0.94634	0.83892		0.76818	0.84777	0.67015		0.81078	0.89951	0.70046		0.83302	0.91767	0.72256		0.6646	0.77874	0.53033		0.68614	0.79675	0.5499		0.73894	0.84905	0.60346
1072		0.8442	0.90416	0.78218		0.89279	0.93864	0.83239		0.90599	0.94579	0.83491		0.76791	0.84755	0.6682		0.81145	0.89963	0.70186		0.83192	0.916	0.7245		0.66528	0.78084	0.53054		0.68571	0.79437	0.55205		0.73981	0.85495	0.60186
1073		0.84592	0.90408	0.78185		0.89351	0.93789	0.82999		0.90555	0.94585	0.83696		0.76618	0.84821	0.66667		0.80923	0.89823	0.70169		0.83071	0.91507	0.72378		0.66384	0.78147	0.52919		0.68546	0.796	0.54811		0.74062	0.85313	0.60662
1074		0.84601	0.90673	0.78008		0.89282	0.93713	0.83066		0.90572	0.94588	0.83496		0.76627	0.84875	0.66807		0.81035	0.89776	0.69997		0.83078	0.9145	0.72653		0.66354	0.78707	0.52895		0.68508	0.79317	0.55468		0.74197	0.85235	0.60257
1075		0.84485	0.90403	0.77939		0.89179	0.93621	0.82963		0.90586	0.94651	0.83196		0.76621	0.85163	0.66456		0.8113	0.89772	0.70279		0.82843	0.915	0.72429		0.6635	0.78197	0.52836		0.6852	0.79181	0.55349		0.74101	0.85321	0.60055
1076		0.84623	0.90239	0.78128		0.89111	0.93845	0.83108		0.90486	0.94602	0.83023		0.76596	0.8496	0.66667		0.81069	0.89753	0.7041		0.83012	0.91822	0.72331		0.66418	0.78087	0.52728		0.68631	0.79765	0.55461		0.74202	0.85148	0.59644
1077		0.84694	0.90329	0.78186		0.89268	0.9384	0.82977		0.90495	0.94575	0.82975		0.76459	0.84819	0.66736		0.80856	0.89695	0.70153		0.82833	0.91748	0.72321		0.66444	0.78297	0.52917		0.683	0.79907	0.5535		0.74234	0.84734	0.59486
1078		0.84624	0.90398	0.77949		0.89164	0.93785	0.83063		0.90519	0.94474	0.83091		0.76409	0.85116	0.66466		0.80753	0.89914	0.69978		0.83058	0.9189	0.72185		0.66667	0.77797	0.52518		0.68565	0.79504	0.55381		0.74311	0.85268	0.59094
1079		0.84458	0.90243	0.78112		0.89317	0.93898	0.82992		0.90537	0.94475	0.8307		0.76316	0.84961	0.66461		0.80788	0.89799	0.70292		0.83122	0.91751	0.72494		0.66458	0.77889	0.52534		0.68625	0.79582	0.55153		0.7415	0.8524	0.59412
1080		0.84615	0.90426	0.78088		0.89342	0.93823	0.83171		0.90625	0.94348	0.83408		0.76561	0.85009	0.66467		0.80957	0.89729	0.69918		0.83149	0.91655	0.72666		0.65933	0.78112	0.52656		0.68524	0.79525	0.55089		0.74107	0.85519	0.58539
1081		0.84585	0.9051	0.78441		0.89217	0.93707	0.82964		0.9069	0.94334	0.8345		0.76507	0.84897	0.66746		0.81173	0.89773	0.69983		0.83177	0.91665	0.72661		0.65839	0.77954	0.5241		0.68755	0.79726	0.55029		0.74068	0.85367	0.58988
1082		0.84646	0.90286	0.78251		0.8935	0.93539	0.83126		0.90452	0.94586	0.83163		0.76698	0.84818	0.66536		0.80594	0.89521	0.70023		0.82945	0.91555	0.72428		0.65917	0.78034	0.52797		0.68518	0.79501	0.54865		0.74316	0.85168	0.58927
1083		0.8457	0.90376	0.78185		0.89272	0.93568	0.82979		0.907	0.94515	0.83267		0.76452	0.84833	0.66532		0.80685	0.89396	0.70149		0.83154	0.917	0.72369		0.66165	0.77943	0.52631		0.68787	0.79398	0.54897		0.73856	0.8523	0.59121
1084		0.84538	0.9055	0.78085		0.89178	0.93612	0.83024		0.90467	0.94604	0.83409		0.76638	0.84846	0.66631		0.8079	0.89715	0.70132		0.83075	0.91356	0.72532		0.65936	0.7774	0.52497		0.68347	0.79016	0.55219		0.73679	0.85157	0.59053
1085		0.844	0.90327	0.77849		0.89158	0.9367	0.83051		0.90354	0.947	0.83207		0.76649	0.85063	0.66688		0.80532	0.89693	0.69941		0.83017	0.91517	0.72641		0.66051	0.77979	0.52211		0.68083	0.79207	0.55049		0.73526	0.85133	0.59066
1086		0.84529	0.90099	0.78114		0.89232	0.93589	0.83113		0.90476	0.94726	0.83473		0.76562	0.84729	0.66889		0.80812	0.89434	0.70154		0.82893	0.91321	0.72357		0.66087	0.77561	0.5229		0.68345	0.79121	0.54929		0.7353	0.85006	0.5915
1087		0.84253	0.90276	0.78236		0.89175	0.93632	0.83082		0.9037	0.94735	0.83662		0.76583	0.84894	0.6694		0.80612	0.89572	0.69772		0.83027	0.91326	0.72648		0.66183	0.77951	0.52612		0.68288	0.79051	0.54966		0.73474	0.85042	0.58901
1088		0.84284	0.90168	0.78278		0.8923	0.93786	0.82946		0.903	0.94573	0.83276		0.76514	0.8488	0.66674		0.80652	0.89505	0.69739		0.82797	0.91491	0.72105		0.65859	0.77861	0.52867		0.68258	0.7909	0.54099		0.73404	0.84873	0.58501
1089		0.84411	0.9022	0.7809		0.89362	0.9377	0.83018		0.90249	0.94548	0.8351		0.76554	0.84939	0.66463		0.80429	0.89602	0.69812		0.82927	0.91813	0.72579		0.65833	0.77696	0.5231		0.68486	0.79106	0.54084		0.7352	0.85043	0.58589
1090		0.84391	0.90189	0.78136		0.89382	0.93855	0.83004		0.90239	0.94496	0.83616		0.76452	0.84951	0.66667		0.80281	0.89551	0.69757		0.82784	0.91552	0.7214		0.65497	0.77483	0.52697		0.68131	0.78757	0.53788		0.7348	0.85165	0.58331
1091		0.84322	0.90095	0.77839		0.89423	0.94006	0.83104		0.90167	0.94477	0.83471		0.76415	0.84955	0.66469		0.80483	0.89435	0.69501		0.82677	0.91658	0.72086		0.65665	0.77499	0.52687		0.68018	0.78956	0.54049		0.73235	0.85014	0.58467
1092		0.84405	0.90232	0.7793		0.89404	0.93763	0.83333		0.90355	0.94542	0.83452		0.7642	0.85152	0.66201		0.80437	0.89668	0.69546		0.826	0.91832	0.72488		0.65362	0.77814	0.52295		0.68128	0.78811	0.54428		0.73184	0.84816	0.58882
1093		0.84442	0.90312	0.77607		0.89448	0.9371	0.83303		0.90269	0.94586	0.83472		0.76316	0.84802	0.66162		0.80419	0.89372	0.69472		0.82489	0.9159	0.72428		0.6523	0.77691	0.52404		0.67654	0.78689	0.53679		0.7322	0.85323	0.58815
1094		0.84452	0.90406	0.78044		0.89355	0.93688	0.83303		0.90444	0.94699	0.83475		0.76305	0.849	0.66533		0.80349	0.8948	0.69621		0.82596	0.91663	0.72314		0.65226	0.77677	0.52465		0.67956	0.78893	0.53612		0.73031	0.85034	0.58559
1095		0.84398	0.90353	0.78193		0.8926	0.93675	0.83159		0.90349	0.94561	0.83384		0.76273	0.84853	0.66278		0.80318	0.89928	0.69642		0.82401	0.91415	0.72181		0.65167	0.77589	0.52502		0.68114	0.79088	0.53382		0.72958	0.85259	0.58361
1096		0.84353	0.90446	0.78247		0.89362	0.93617	0.83024		0.90457	0.94775	0.83474		0.76216	0.84697	0.66544		0.80562	0.89783	0.69834		0.82359	0.91498	0.72133		0.65181	0.77848	0.53032		0.67924	0.79127	0.53642		0.73156	0.84954	0.58346
1097		0.8459	0.90567	0.77934		0.8924	0.93734	0.83183		0.90471	0.94673	0.83828		0.76201	0.84717	0.66246		0.80169	0.89758	0.70042		0.82428	0.91429	0.72224		0.65495	0.77649	0.52322		0.68025	0.7889	0.53425		0.73052	0.84764	0.58548
1098		0.844	0.90424	0.78096		0.89362	0.93584	0.83301		0.90346	0.94711	0.83613		0.75877	0.84971	0.66241		0.8017	0.89579	0.70023		0.82465	0.91772	0.7236		0.65506	0.78106	0.52308		0.6795	0.79144	0.53385		0.73334	0.85042	0.58297
1099		0.84369	0.90551	0.78084		0.89144	0.93659	0.83407		0.90547	0.94663	0.83504		0.75812	0.84776	0.6615		0.80235	0.89457	0.69658		0.82418	0.91757	0.72331		0.65191	0.78315	0.52389		0.68063	0.78215	0.53813		0.73048	0.84707	0.58331
1100		0.84536	0.90587	0.78376		0.89279	0.93841	0.83089		0.90382	0.94747	0.83634		0.75936	0.84816	0.66255		0.80089	0.89615	0.69508		0.82551	0.91591	0.72309		0.65134	0.77655	0.52615		0.67954	0.78504	0.53746		0.72598	0.84871	0.57883
1101		0.84509	0.90447	0.78175		0.89314	0.93826	0.83112		0.90417	0.94807	0.83604		0.75746	0.84671	0.66404		0.8035	0.89496	0.69891		0.82525	0.91739	0.72297		0.65182	0.77608	0.52382		0.67859	0.78625	0.53703		0.72888	0.84844	0.57636
1102		0.84499	0.90653	0.78169		0.89286	0.93775	0.83085		0.90381	0.94678	0.83589		0.75956	0.84571	0.66178		0.80128	0.89638	0.69699		0.82589	0.91797	0.72124		0.6529	0.77548	0.51923		0.67444	0.78612	0.53666		0.73154	0.8473	0.58313
1103		0.84441	0.90515	0.78269		0.89184	0.93596	0.83037		0.90476	0.94724	0.83544		0.76057	0.84632	0.6607		0.80331	0.89637	0.6955		0.82308	0.91699	0.71661		0.65026	0.77501	0.51778		0.67765	0.7877	0.53723		0.72699	0.84617	0.59302
1104		0.84546	0.90484	0.78183		0.89397	0.93681	0.83091		0.906	0.94605	0.83725		0.7597	0.84883	0.66258		0.80198	0.89677	0.69457		0.826	0.91539	0.72066		0.65271	0.7746	0.51771		0.67728	0.78882	0.536		0.72682	0.84807	0.58451
1105		0.84608	0.90472	0.78039		0.89549	0.93639	0.82932		0.90609	0.94646	0.83759		0.75855	0.84921	0.66271		0.80326	0.89667	0.69414		0.8271	0.91494	0.72089		0.65255	0.77418	0.52245		0.67403	0.78745	0.53438		0.72848	0.8463	0.58442
1106		0.84435	0.90612	0.781		0.89494	0.93625	0.8277		0.90548	0.94534	0.83676		0.7582	0.84629	0.66311		0.80473	0.8952	0.69046		0.82741	0.91551	0.72041		0.65162	0.77683	0.52135		0.67283	0.7856	0.52951		0.72896	0.84681	0.58113
1107		0.84381	0.906	0.78029		0.89494	0.93554	0.82619		0.90619	0.9447	0.83634		0.75922	0.8469	0.66195		0.80456	0.89484	0.68703		0.82727	0.91672	0.71814		0.64973	0.77885	0.52187		0.67536	0.78793	0.53175		0.7291	0.84925	0.58432
1108		0.84501	0.90624	0.77957		0.8949	0.9357	0.8247		0.90466	0.94518	0.8368		0.76171	0.84766	0.66073		0.80423	0.89512	0.69035		0.82683	0.91881	0.7208		0.64924	0.77591	0.52049		0.67437	0.78737	0.52985		0.72853	0.84731	0.57362
1109		0.84554	0.90372	0.77991		0.89545	0.93601	0.8252		0.90593	0.94546	0.8385		0.7613	0.84917	0.66242		0.80553	0.89254	0.69219		0.82724	0.91931	0.71718		0.64938	0.78154	0.52303		0.67349	0.78458	0.52805		0.72962	0.84768	0.57391
1110		0.84554	0.90238	0.78086		0.89513	0.93699	0.82803		0.90631	0.94643	0.83795		0.76259	0.84583	0.66285		0.80533	0.89265	0.69385		0.82604	0.91793	0.71903		0.6491	0.77701	0.5167		0.67681	0.78644	0.53178		0.7267	0.84764	0.57549
1111		0.84492	0.90201	0.78037		0.89723	0.93709	0.82668		0.90588	0.94663	0.83712		0.76534	0.84869	0.66293		0.80325	0.89476	0.69471		0.82697	0.91694	0.7208		0.64925	0.7791	0.51897		0.67225	0.78479	0.52999		0.72689	0.84722	0.57688
1112		0.84479	0.90296	0.77918		0.89454	0.93749	0.82549		0.90644	0.94724	0.83766		0.76338	0.85018	0.66392		0.80187	0.89246	0.69454		0.8256	0.91693	0.7203		0.6491	0.77695	0.51249		0.67285	0.78381	0.53181		0.72601	0.84739	0.57272
1113		0.84396	0.90552	0.78254		0.89349	0.93722	0.82768		0.90712	0.94565	0.84152		0.76165	0.85096	0.65955		0.80238	0.89508	0.69259		0.82578	0.91383	0.72163		0.64644	0.77276	0.51354		0.67169	0.78468	0.52472		0.72502	0.84753	0.5747
1114		0.84396	0.90455	0.78615		0.89353	0.93758	0.82737		0.90683	0.94744	0.84192		0.76032	0.84486	0.66039		0.80244	0.89682	0.69435		0.82517	0.91498	0.71739		0.64377	0.77085	0.51414		0.67301	0.78332	0.52734		0.72306	0.84648	0.57758
1115		0.84316	0.90484	0.78191		0.89381	0.93628	0.82848		0.90588	0.94556	0.83823		0.76185	0.8467	0.65681		0.8013	0.89627	0.69344		0.82333	0.91727	0.71642		0.64503	0.77183	0.51034		0.67382	0.78451	0.52293		0.72516	0.84378	0.57672
1116		0.84444	0.90531	0.78304		0.89452	0.93833	0.82886		0.90574	0.94722	0.83884		0.75926	0.84567	0.6562		0.80022	0.89689	0.69322		0.82564	0.91697	0.71489		0.64336	0.77209	0.51118		0.67439	0.78403	0.52319		0.72308	0.84381	0.57976
1117		0.84504	0.90967	0.78455		0.8942	0.93732	0.82784		0.90523	0.94639	0.83874		0.75933	0.84834	0.6569		0.79798	0.89652	0.69155		0.82528	0.91661	0.716		0.64477	0.77269	0.50586		0.67468	0.78213	0.5188		0.72759	0.84346	0.57351
1118		0.84521	0.90631	0.78042		0.89336	0.93836	0.82739		0.90481	0.94747	0.8389		0.75704	0.84858	0.65452		0.80148	0.89515	0.6977		0.82493	0.91663	0.71313		0.64203	0.76933	0.5044		0.67357	0.78194	0.51888		0.72778	0.84488	0.5773
1119		0.84524	0.90566	0.78233		0.89301	0.93822	0.82812		0.90418	0.94776	0.83653		0.7581	0.84669	0.65303		0.79936	0.89517	0.69499		0.82322	0.91416	0.71312		0.64471	0.76864	0.50662		0.67207	0.78352	0.51716		0.72671	0.84478	0.57853
1120		0.84486	0.90595	0.78342		0.89282	0.93683	0.82591		0.90506	0.94627	0.83673		0.75801	0.84519	0.65426		0.80081	0.89606	0.69647		0.82244	0.91461	0.71178		0.64247	0.76681	0.50492		0.67323	0.78314	0.52278		0.72688	0.84526	0.57604
1121		0.84749	0.90506	0.78337		0.89279	0.93717	0.82431		0.9044	0.94755	0.83699		0.75538	0.84665	0.65725		0.80174	0.8938	0.69154		0.8194	0.91498	0.71677		0.64392	0.77019	0.50501		0.67419	0.78488	0.52215		0.72472	0.84363	0.57721
1122		0.84683	0.90646	0.78347		0.89131	0.93754	0.82719		0.90429	0.94653	0.83923		0.75604	0.8463	0.65833		0.79941	0.89427	0.69137		0.82283	0.91477	0.71407		0.64402	0.76899	0.50148		0.67454	0.78078	0.51794		0.72541	0.84303	0.5745
1123		0.84769	0.90523	0.78263		0.89216	0.93677	0.82585		0.90307	0.94682	0.83647		0.7561	0.84686	0.65638		0.80067	0.8939	0.69364		0.82372	0.91677	0.71144		0.6428	0.76551	0.50113		0.67259	0.78143	0.52397		0.72197	0.84051	0.57238
1124		0.84702	0.90531	0.78171		0.89329	0.93702	0.82787		0.90254	0.94667	0.83944		0.75577	0.84558	0.65302		0.79831	0.89375	0.69439		0.82366	0.91749	0.71277		0.64373	0.76022	0.50467		0.66818	0.78156	0.5241		0.72108	0.84099	0.57203
1125		0.84834	0.90561	0.78278		0.894	0.93675	0.82892		0.904	0.94868	0.8379		0.75658	0.84528	0.65543		0.79664	0.89299	0.69385		0.82294	0.91918	0.71244		0.64359	0.76088	0.50211		0.66994	0.78141	0.5171		0.72198	0.83912	0.57004
1126		0.84796	0.90787	0.78282		0.89464	0.93762	0.82841		0.90357	0.94745	0.83724		0.75763	0.84833	0.65702		0.79894	0.89409	0.69128		0.82121	0.91791	0.71209		0.64048	0.76071	0.5021		0.67288	0.78145	0.52137		0.72279	0.84068	0.5743
1127		0.84608	0.90769	0.78224		0.89543	0.93817	0.82924		0.90259	0.94526	0.83689		0.75689	0.84805	0.65733		0.79979	0.8938	0.68922		0.82147	0.91845	0.71318		0.64455	0.76321	0.49818		0.66913	0.78397	0.51992		0.72428	0.8408	0.57387
1128		0.84646	0.90584	0.78321		0.89554	0.93961	0.82647		0.90236	0.94682	0.83619		0.75762	0.84566	0.65584		0.80168	0.89181	0.69282		0.82162	0.91551	0.71044		0.64315	0.76559	0.4964		0.6652	0.78265	0.51768		0.72577	0.84313	0.57215
1129		0.84785	0.90485	0.7821		0.89577	0.93881	0.82652		0.90219	0.94499	0.83429		0.75704	0.84262	0.65467		0.79979	0.89075	0.68559		0.82192	0.91862	0.70653		0.64358	0.76531	0.499		0.66458	0.78258	0.51989		0.72319	0.84384	0.57273
1130		0.84563	0.90587	0.78088		0.89501	0.9386	0.82783		0.90391	0.94581	0.83494		0.75526	0.8387	0.65808		0.80084	0.88649	0.68864		0.82208	0.91522	0.70892		0.64207	0.76124	0.49789		0.66769	0.78101	0.52036		0.72123	0.84218	0.57616
1131		0.84718	0.90635	0.78204		0.89238	0.93926	0.82923		0.90359	0.94485	0.8345		0.75878	0.83815	0.65746		0.79737	0.89011	0.68846		0.82428	0.91705	0.7074		0.64022	0.76145	0.49297		0.6694	0.77912	0.51988		0.72076	0.84595	0.57427
1132		0.84623	0.9064	0.78109		0.89333	0.93841	0.82805		0.90403	0.94541	0.83573		0.75725	0.8409	0.65886		0.79851	0.89343	0.68568		0.82237	0.91949	0.70717		0.64085	0.75624	0.49907		0.66737	0.77893	0.52069		0.72104	0.83966	0.57892
1133		0.84397	0.90566	0.78059		0.89333	0.93858	0.82739		0.90453	0.94617	0.83432		0.75605	0.84283	0.6558		0.79603	0.89214	0.68651		0.82125	0.91871	0.70896		0.64094	0.75693	0.49246		0.66667	0.78605	0.51826		0.71883	0.84171	0.57907
1134		0.84715	0.90619	0.78191		0.89159	0.93889	0.82744		0.90418	0.9458	0.83574		0.75481	0.84256	0.65233		0.79612	0.89114	0.68797		0.82032	0.91758	0.70946		0.63874	0.75727	0.49281		0.66632	0.78254	0.51712		0.72018	0.84536	0.57154
1135		0.84524	0.90514	0.78114		0.89067	0.93814	0.82443		0.90547	0.94755	0.83356		0.75361	0.8433	0.65149		0.79263	0.89293	0.68619		0.82075	0.91614	0.70644		0.63857	0.75965	0.49183		0.66985	0.7823	0.51378		0.71891	0.84243	0.57223
1136		0.84757	0.90474	0.78315		0.89174	0.94011	0.82327		0.90531	0.94645	0.83298		0.75217	0.84123	0.64861		0.79488	0.89078	0.68396		0.82073	0.91764	0.70696		0.63793	0.75992	0.48873		0.66844	0.7777	0.51816		0.7165	0.84312	0.57692
1137		0.84802	0.9057	0.78339		0.89212	0.93856	0.82285		0.90566	0.94714	0.83367		0.75147	0.84188	0.65096		0.79528	0.89413	0.6864		0.82157	0.9186	0.70642		0.63329	0.76148	0.48504		0.66667	0.77773	0.5158		0.71429	0.84379	0.56808
1138		0.84646	0.90585	0.78463		0.89331	0.93933	0.82583		0.90559	0.94592	0.83304		0.75264	0.84161	0.65023		0.7944	0.89054	0.68168		0.82155	0.91922	0.70443		0.63674	0.75909	0.48426		0.66738	0.77778	0.51184		0.71398	0.84699	0.56906
1139		0.84692	0.90456	0.78329		0.89437	0.93929	0.82697		0.90462	0.94679	0.8307		0.75209	0.84132	0.64968		0.79769	0.8927	0.68044		0.81868	0.91361	0.70508		0.63636	0.75948	0.48451		0.66559	0.77854	0.51043		0.71539	0.84202	0.56991
1140		0.846	0.90679	0.78413		0.89402	0.93865	0.82714		0.90606	0.94795	0.8306		0.75358	0.83804	0.65217		0.79649	0.89148	0.6784		0.82036	0.91494	0.70694		0.63626	0.75737	0.48351		0.66311	0.77932	0.5032		0.71414	0.84312	0.56374
1141		0.84776	0.90341	0.78234		0.89421	0.93926	0.82887		0.90583	0.94577	0.83346		0.75262	0.84087	0.65315		0.79879	0.89243	0.67916		0.81801	0.91419	0.70745		0.6372	0.75483	0.48729		0.66058	0.77792	0.5076		0.71164	0.84246	0.56107
1142		0.84692	0.90583	0.78256		0.89246	0.93863	0.82952		0.90644	0.94499	0.8314		0.75106	0.84397	0.64902		0.79625	0.8913	0.68426		0.81971	0.91283	0.70798		0.63468	0.76007	0.48505		0.65731	0.77419	0.50608		0.71152	0.84249	0.56606
1143		0.84736	0.90368	0.78062		0.89275	0.939	0.82727		0.90539	0.94646	0.83163		0.75305	0.84246	0.65004		0.79577	0.89121	0.68632		0.82208	0.91378	0.70415		0.63739	0.7542	0.48418		0.65935	0.77302	0.50938		0.71247	0.84137	0.56674
1144		0.84479	0.90609	0.77967		0.89325	0.93802	0.82812		0.90442	0.94804	0.83235		0.75223	0.83956	0.64819		0.79384	0.89184	0.68557		0.81865	0.91415	0.70415		0.6353	0.75388	0.48269		0.65933	0.7726	0.51101		0.70995	0.84399	0.56399
1145		0.84495	0.90537	0.78228		0.89469	0.93665	0.82683		0.90432	0.94849	0.8327		0.7505	0.83969	0.65269		0.79385	0.89222	0.68686		0.81929	0.91405	0.70286		0.63463	0.75313	0.48742		0.65926	0.77672	0.51101		0.71174	0.84205	0.56159
1146		0.84712	0.90561	0.78107		0.89427	0.93758	0.82877		0.90268	0.9476	0.83438		0.75153	0.83759	0.6483		0.79605	0.89121	0.68189		0.81939	0.91575	0.70643		0.63258	0.75191	0.48366		0.65795	0.7779	0.5068		0.70822	0.84065	0.56118
1147		0.84691	0.90664	0.7832		0.89282	0.93747	0.82805		0.90461	0.94706	0.83113		0.75234	0.83566	0.64578		0.79482	0.89049	0.68686		0.81923	0.91302	0.70662		0.63122	0.75413	0.48442		0.65964	0.77653	0.50764		0.70733	0.84321	0.55944
1148		0.84678	0.90531	0.77824		0.89323	0.93592	0.82649		0.90515	0.94819	0.83088		0.75104	0.83929	0.6464		0.7931	0.89041	0.68335		0.81742	0.91338	0.70225		0.63373	0.75398	0.48569		0.65981	0.77261	0.50794		0.71148	0.8414	0.55589
1149		0.84522	0.90615	0.77651		0.89267	0.93761	0.82849		0.90394	0.94851	0.83333		0.74897	0.83398	0.64299		0.79437	0.89206	0.68367		0.8193	0.91345	0.70384		0.6329	0.75308	0.48075		0.66072	0.76953	0.50662		0.71052	0.84383	0.5576
1150		0.84671	0.90611	0.77798		0.893	0.93809	0.82835		0.904	0.94857	0.8315		0.74926	0.83492	0.64064		0.79487	0.89417	0.67922		0.81789	0.91346	0.70104		0.63267	0.75129	0.47888		0.66095	0.76645	0.50221		0.70964	0.84173	0.56124
1151		0.84631	0.90613	0.77715		0.89353	0.9371	0.82793		0.90431	0.94863	0.82926		0.75053	0.83363	0.64122		0.79435	0.89323	0.67963		0.81419	0.91347	0.70236		0.63296	0.75598	0.47366		0.66	0.77176	0.50545		0.70888	0.84102	0.56294
1152		0.8486	0.90493	0.77505		0.89377	0.93683	0.83137		0.90481	0.94869	0.83092		0.74919	0.83386	0.64628		0.79421	0.89495	0.67808		0.81666	0.91337	0.70163		0.63124	0.75533	0.4749		0.65767	0.77823	0.50111		0.70793	0.83976	0.55816
1153		0.84724	0.90426	0.77465		0.89338	0.93997	0.82832		0.90463	0.94754	0.83144		0.75078	0.83259	0.64266		0.79519	0.89617	0.68008		0.81757	0.91555	0.69761		0.62942	0.75523	0.47505		0.65596	0.77494	0.50209		0.70782	0.83907	0.56447
1154		0.84767	0.90347	0.77579		0.89208	0.94044	0.82888		0.90472	0.94748	0.83078		0.75104	0.83437	0.64207		0.79429	0.89393	0.68098		0.81703	0.91682	0.69919		0.62986	0.75368	0.47542		0.65546	0.77738	0.49598		0.70675	0.84054	0.56155
1155		0.84759	0.90641	0.77637		0.8938	0.93956	0.82992		0.90421	0.94967	0.82971		0.74811	0.83401	0.64258		0.79266	0.89382	0.6819		0.81818	0.91537	0.70351		0.62976	0.75412	0.48183		0.65674	0.77291	0.49785		0.70448	0.84066	0.55385
1156		0.84837	0.90356	0.7754		0.89255	0.93816	0.82861		0.90533	0.94925	0.82908		0.74794	0.8343	0.64219		0.79087	0.89701	0.67933		0.81693	0.91695	0.69901		0.62745	0.75548	0.47872		0.65648	0.77356	0.49652		0.70319	0.84391	0.55913
1157		0.84821	0.90387	0.77497		0.89211	0.93919	0.82983		0.90473	0.94821	0.82904		0.74919	0.83389	0.64248		0.79227	0.89402	0.67986		0.81944	0.91458	0.70091		0.62582	0.75214	0.47493		0.65682	0.77598	0.4978		0.70288	0.84555	0.55428
1158		0.84701	0.90608	0.77192		0.89153	0.93912	0.82816		0.90587	0.94842	0.82809		0.74726	0.83667	0.63993		0.79235	0.89527	0.67958		0.81519	0.91539	0.70184		0.62677	0.75577	0.47762		0.6538	0.77163	0.50223		0.70149	0.83834	0.55876
1159		0.84731	0.90832	0.77402		0.89437	0.93855	0.82847		0.90601	0.94789	0.82793		0.74745	0.83665	0.63834		0.78996	0.8916	0.68085		0.81838	0.91673	0.69785		0.62648	0.75727	0.47842		0.65291	0.77203	0.50124		0.70351	0.84093	0.55592
1160		0.84555	0.90435	0.77707		0.89592	0.93895	0.82683		0.9061	0.94936	0.8294		0.7482	0.83398	0.63883		0.79181	0.8918	0.68291		0.81647	0.92063	0.69576		0.62565	0.75898	0.47922		0.65442	0.77419	0.50232		0.70411	0.84249	0.55366
1161		0.84664	0.90586	0.77544		0.89352	0.93903	0.82414		0.90612	0.94912	0.83013		0.74871	0.83623	0.6376		0.79087	0.89115	0.67833		0.81488	0.91681	0.69792		0.62619	0.76225	0.47784		0.65288	0.76965	0.49693		0.70749	0.8445	0.54796
1162		0.849	0.90658	0.77804		0.89557	0.93956	0.82535		0.90609	0.94715	0.83016		0.74705	0.83284	0.64125		0.79109	0.89252	0.68427		0.81507	0.91969	0.69502		0.62422	0.75865	0.47416		0.65357	0.77072	0.4939		0.70672	0.83666	0.54607
1163		0.8498	0.90567	0.77649		0.89616	0.93911	0.82744		0.90555	0.94778	0.82978		0.74821	0.83624	0.6398		0.79221	0.89268	0.68103		0.81597	0.91699	0.69711		0.62579	0.75933	0.47275		0.64868	0.7693	0.49594		0.70409	0.83655	0.5449
1164		0.84732	0.90814	0.77458		0.89651	0.93982	0.82694		0.90756	0.94797	0.82945		0.746	0.83536	0.63929		0.78904	0.89283	0.67969		0.81644	0.9183	0.69215		0.62418	0.76203	0.47486		0.65059	0.76636	0.4971		0.70669	0.84123	0.54861
1165		0.8473	0.90734	0.77875		0.89616	0.93938	0.82649		0.90616	0.94901	0.82884		0.74786	0.83651	0.64617		0.79033	0.88823	0.67425		0.81829	0.91538	0.69609		0.62316	0.75838	0.47491		0.65028	0.76422	0.50217		0.70239	0.83936	0.54495
1166		0.84836	0.906	0.77531		0.89479	0.93955	0.82791		0.90616	0.94747	0.82666		0.74823	0.83367	0.6475		0.78903	0.88862	0.67754		0.81672	0.91356	0.69558		0.62386	0.75942	0.47213		0.64661	0.76991	0.49805		0.70149	0.84218	0.54251
1167		0.84737	0.90671	0.77825		0.89505	0.94039	0.82341		0.9069	0.94758	0.82571		0.7495	0.83091	0.64545		0.78959	0.89153	0.67689		0.81797	0.9139	0.69908		0.62368	0.76161	0.47371		0.64643	0.76571	0.50308		0.70166	0.83835	0.54255
1168		0.84715	0.90529	0.78216		0.89447	0.94197	0.82815		0.90676	0.94791	0.82807		0.75102	0.83276	0.64257		0.79094	0.89212	0.67448		0.81568	0.91176	0.69655		0.62583	0.75819	0.47607		0.645	0.7651	0.49484		0.70358	0.83554	0.54195
1169		0.84638	0.90565	0.7802		0.89479	0.94068	0.82673		0.90675	0.94915	0.8302		0.74816	0.83359	0.64202		0.78773	0.8914	0.67307		0.81374	0.91158	0.6975		0.62096	0.75607	0.47429		0.6466	0.76766	0.49894		0.70338	0.84005	0.54191
1170		0.84522	0.90604	0.78029		0.89522	0.94138	0.82557		0.9072	0.94762	0.82746		0.74974	0.83217	0.64177		0.78982	0.89252	0.67349		0.81496	0.91318	0.69782		0.62223	0.75789	0.47485		0.64294	0.76749	0.4989		0.70106	0.84122	0.54282
1171		0.8451	0.9065	0.7814		0.89388	0.94099	0.82795		0.90554	0.94679	0.83077		0.74819	0.83043	0.64006		0.79029	0.89343	0.67475		0.81236	0.91156	0.7008		0.61987	0.75688	0.47459		0.64569	0.76341	0.49685		0.7001	0.84069	0.5431
1172		0.84489	0.90883	0.78092		0.8963	0.9409	0.82657		0.9054	0.94641	0.82991		0.7472	0.83246	0.6419		0.79152	0.89493	0.67341		0.81257	0.91204	0.69641		0.62111	0.75572	0.47458		0.64495	0.76695	0.49727		0.70033	0.83953	0.5408
1173		0.84585	0.90943	0.77816		0.8949	0.93963	0.82542		0.90471	0.94862	0.82823		0.74732	0.8332	0.64302		0.78986	0.89276	0.6645		0.81284	0.90923	0.69674		0.62217	0.75494	0.46897		0.64568	0.76622	0.49443		0.6985	0.83978	0.54196
1174		0.84661	0.90656	0.77806		0.89342	0.94113	0.82621		0.90542	0.94726	0.8251		0.74792	0.82939	0.64086		0.78788	0.89241	0.67187		0.81285	0.91001	0.69497		0.6182	0.75297	0.47327		0.64442	0.76633	0.49706		0.70053	0.83734	0.54288
1175		0.84557	0.90797	0.77659		0.89547	0.94078	0.82662		0.90659	0.94785	0.82407		0.74725	0.83217	0.63757		0.78632	0.89277	0.67356		0.81396	0.90923	0.69283		0.61853	0.75314	0.46579		0.64651	0.76913	0.49798		0.6967	0.83992	0.54309
1176		0.84539	0.90941	0.77804		0.89409	0.94218	0.82502		0.90691	0.94725	0.82575		0.747	0.83422	0.63626		0.78688	0.89251	0.67012		0.81644	0.9115	0.69293		0.61921	0.75342	0.47094		0.64578	0.76543	0.49604		0.69871	0.84103	0.54287
1177		0.8463	0.90801	0.77848		0.89386	0.94141	0.82782		0.90644	0.94712	0.82746		0.74505	0.83603	0.63984		0.78739	0.89059	0.66809		0.81322	0.90917	0.69194		0.62011	0.75567	0.47015		0.6453	0.76563	0.49539		0.69862	0.83993	0.54155
1178		0.84749	0.90759	0.77838		0.89314	0.94165	0.82883		0.90597	0.94768	0.82689		0.74474	0.83196	0.63601		0.7888	0.89297	0.67208		0.81339	0.91056	0.69216		0.61889	0.75682	0.4735		0.64593	0.76469	0.49265		0.7	0.83713	0.54345
1179		0.84751	0.90765	0.77719		0.89364	0.94105	0.83108		0.90744	0.9481	0.82596		0.74326	0.83146	0.6339		0.78817	0.89237	0.66816		0.81243	0.91124	0.69094		0.61571	0.76108	0.47258		0.64591	0.76911	0.49248		0.69877	0.83762	0.54223
1180		0.84906	0.90658	0.77667		0.89255	0.93971	0.82871		0.90566	0.94693	0.82589		0.74518	0.83427	0.63912		0.78947	0.8948	0.66972		0.81262	0.91292	0.68996		0.61669	0.75684	0.47363		0.64485	0.76703	0.49316		0.69514	0.838	0.5382
1181		0.84855	0.9065	0.77684		0.89221	0.94171	0.82806		0.90598	0.94788	0.82818		0.74408	0.83492	0.63908		0.7886	0.89478	0.66681		0.81145	0.90984	0.68918		0.61482	0.75321	0.46819		0.64294	0.76229	0.49593		0.69604	0.83982	0.53912
1182		0.84768	0.90847	0.77739		0.89299	0.9419	0.82669		0.90517	0.94725	0.82593		0.74414	0.83541	0.63396		0.78902	0.89451	0.67182		0.81566	0.91089	0.68938		0.61546	0.7523	0.46217		0.64331	0.76124	0.49391		0.69725	0.8369	0.53929
1183		0.84842	0.90999	0.77697		0.89434	0.9393	0.82629		0.90447	0.94806	0.8298		0.7427	0.83576	0.63524		0.78738	0.89373	0.67436		0.81607	0.90962	0.68764		0.61445	0.75022	0.46261		0.64156	0.76222	0.49277		0.69406	0.8409	0.54211
1184		0.84769	0.91069	0.77844		0.89343	0.94037	0.82514		0.90613	0.94669	0.82442		0.74468	0.83694	0.63699		0.78523	0.8938	0.67148		0.81703	0.90968	0.68647		0.61489	0.74939	0.46273		0.64142	0.76388	0.49038		0.699	0.83816	0.5368
1185		0.84639	0.91005	0.77616		0.89331	0.94142	0.82781		0.90529	0.94703	0.82249		0.7438	0.83525	0.63642		0.78432	0.89308	0.67237		0.81436	0.91338	0.68626		0.61117	0.75029	0.45917		0.64194	0.75982	0.4939		0.69543	0.84267	0.53764
1186		0.84575	0.90943	0.78032		0.89479	0.9418	0.8213		0.90578	0.94877	0.82406		0.74351	0.83948	0.63959		0.78536	0.89421	0.66972		0.81805	0.91423	0.68412		0.61249	0.74941	0.45637		0.64386	0.7649	0.492		0.697	0.84042	0.53718
1187		0.84724	0.91225	0.77836		0.8938	0.9431	0.8239		0.90404	0.94679	0.82546		0.74475	0.83516	0.63633		0.78564	0.89459	0.67109		0.81473	0.91544	0.68315		0.61186	0.75	0.4601		0.64105	0.76335	0.49386		0.69575	0.83853	0.53647
1188		0.84765	0.91016	0.78004		0.89395	0.94255	0.82355		0.90404	0.94763	0.8267		0.74485	0.83578	0.63849		0.78211	0.8942	0.67224		0.81433	0.91448	0.68086		0.61538	0.75326	0.45893		0.64238	0.76776	0.48902		0.69338	0.83945	0.53775
1189		0.84623	0.91104	0.78022		0.89391	0.94019	0.82489		0.90564	0.94778	0.82577		0.74313	0.83694	0.63702		0.78231	0.89233	0.67179		0.81458	0.91793	0.68523		0.61141	0.74721	0.45961		0.63823	0.76346	0.49352		0.69589	0.83833	0.53528
1190		0.84691	0.91226	0.77897		0.89437	0.94027	0.82271		0.90537	0.94798	0.82919		0.7438	0.83638	0.63477		0.78308	0.89154	0.67182		0.81334	0.91526	0.68565		0.6087	0.7441	0.45921		0.64063	0.76058	0.48943		0.69604	0.84224	0.53374
1191		0.84624	0.91097	0.77804		0.89463	0.94006	0.82324		0.90553	0.94964	0.82954		0.74058	0.837	0.62808		0.78453	0.89023	0.67007		0.81327	0.91347	0.68606		0.61047	0.74759	0.45675		0.63936	0.76263	0.48555		0.69334	0.83661	0.53756
1192		0.8447	0.91013	0.77759		0.89622	0.94038	0.82489		0.90555	0.94958	0.82994		0.74036	0.83634	0.63299		0.78192	0.89124	0.6684		0.81374	0.91046	0.688		0.60601	0.74936	0.46531		0.64073	0.76259	0.48558		0.69247	0.83361	0.53833
1193		0.84687	0.91227	0.77915		0.89554	0.94042	0.82323		0.90565	0.94727	0.8294		0.73932	0.84014	0.63847		0.783	0.89393	0.6703		0.81103	0.91313	0.6858		0.60837	0.74855	0.46244		0.638	0.7576	0.48433		0.6906	0.83196	0.53339
1194		0.84846	0.91111	0.78083		0.89554	0.94111	0.82433		0.90543	0.94691	0.82729		0.73932	0.83661	0.63922		0.78173	0.88992	0.67331		0.8112	0.91275	0.68483		0.60967	0.74476	0.46036		0.63703	0.76441	0.48576		0.69122	0.83412	0.53577
1195		0.84652	0.90963	0.77739		0.89514	0.9397	0.82532		0.90628	0.94614	0.8302		0.73997	0.83705	0.63475		0.78316	0.89177	0.66964		0.8121	0.9135	0.68448		0.60912	0.74703	0.45843		0.63425	0.76039	0.47924		0.69144	0.83066	0.53126
1196		0.84741	0.90891	0.77807		0.89468	0.93955	0.82539		0.90713	0.9477	0.8254		0.74192	0.83632	0.63311		0.78261	0.88947	0.66674		0.81121	0.91368	0.68519		0.6092	0.74682	0.46195		0.63457	0.76679	0.48559		0.69223	0.83121	0.5292
1197		0.84683	0.91069	0.77823		0.8956	0.94151	0.82489		0.90686	0.94726	0.82719		0.73983	0.83445	0.63615		0.78202	0.88526	0.66606		0.80836	0.91479	0.68439		0.61075	0.74532	0.46393		0.63223	0.765	0.48357		0.69288	0.83083	0.5288
1198		0.84533	0.90914	0.77672		0.89576	0.94144	0.82452		0.90782	0.9467	0.8258		0.73808	0.83191	0.63777		0.78322	0.88931	0.6653		0.81388	0.91361	0.68498		0.60795	0.74569	0.45816		0.62858	0.75578	0.47716		0.69717	0.83119	0.53478
1199		0.84433	0.90779	0.77292		0.89432	0.94185	0.82898		0.90631	0.9448	0.82594		0.739	0.83153	0.63463		0.78265	0.88909	0.66802		0.81329	0.91	0.68368		0.60629	0.74419	0.45455		0.62675	0.75577	0.47756		0.69421	0.82993	0.53323
1200		0.84431	0.90853	0.77266		0.89427	0.94083	0.82647		0.90603	0.94555	0.82453		0.73996	0.82853	0.63686		0.78032	0.89063	0.67013		0.81257	0.90848	0.68211		0.60524	0.74825	0.45409		0.62621	0.75742	0.47903		0.69717	0.8316	0.53017
1201		0.84623	0.9074	0.77448		0.89451	0.94077	0.82648		0.90628	0.94699	0.82469		0.73858	0.82961	0.63807		0.78031	0.89174	0.66895		0.81227	0.90946	0.6813		0.60695	0.74974	0.4516		0.62841	0.75445	0.47757		0.69402	0.83246	0.53257
1202		0.846	0.90871	0.77567		0.89422	0.94164	0.82764		0.90564	0.94755	0.82473		0.74038	0.83181	0.63387		0.7801	0.88834	0.66617		0.8121	0.91033	0.68119		0.60669	0.75277	0.45435		0.63006	0.75704	0.47762		0.69339	0.83178	0.53233
1203		0.84707	0.90891	0.77823		0.89435	0.94213	0.83094		0.90629	0.94682	0.8264		0.73934	0.83224	0.63037		0.78139	0.8903	0.66549		0.81118	0.91019	0.68209		0.60686	0.74714	0.45126		0.63089	0.75651	0.47548		0.69649	0.83356	0.53094
1204		0.84691	0.90938	0.776		0.89394	0.93881	0.83134		0.90509	0.94653	0.82471		0.73922	0.83144	0.63049		0.78025	0.88882	0.66667		0.81153	0.90998	0.68091		0.60824	0.74743	0.45		0.62996	0.75779	0.47715		0.69524	0.83206	0.52202
1205		0.8478	0.9111	0.77804		0.89364	0.93916	0.82777		0.90526	0.94624	0.82133		0.74106	0.83102	0.63383		0.78205	0.8886	0.66734		0.8116	0.90636	0.6778		0.60714	0.74929	0.44786		0.63112	0.75631	0.47416		0.69611	0.8345	0.52508
1206		0.8472	0.9098	0.77872		0.89318	0.9409	0.82685		0.9066	0.94763	0.82179		0.73804	0.83071	0.63407		0.78124	0.89101	0.66538		0.81118	0.9076	0.68161		0.60746	0.74574	0.45457		0.62878	0.75399	0.4759		0.69324	0.83107	0.52474
1207		0.85023	0.91156	0.7791		0.89255	0.93939	0.82709		0.90671	0.94823	0.82208		0.73774	0.83285	0.63537		0.78027	0.89303	0.66732		0.80957	0.90867	0.67759		0.60397	0.74667	0.45207		0.63088	0.753	0.47583		0.69197	0.83097	0.52287
1208		0.84985	0.91203	0.77758		0.89278	0.938	0.82697		0.9069	0.94811	0.82012		0.73662	0.83359	0.62434		0.78184	0.89023	0.661		0.8115	0.90886	0.67994		0.60501	0.74782	0.45319		0.63342	0.75142	0.47259		0.69025	0.83213	0.51933
1209		0.84904	0.91189	0.77846		0.89415	0.93919	0.82965		0.90684	0.94719	0.8208		0.73739	0.83216	0.62625		0.78213	0.89119	0.6619		0.81396	0.90971	0.68515		0.60654	0.74782	0.44975		0.62902	0.74995	0.47394		0.68581	0.82949	0.51817
1210		0.84787	0.91229	0.77881		0.89351	0.93957	0.82873		0.90712	0.9478	0.82495		0.7356	0.83429	0.6245		0.77994	0.88962	0.66539		0.81126	0.90744	0.68243		0.60355	0.74457	0.4485		0.62857	0.75865	0.46956		0.68803	0.8337	0.52661
1211		0.84769	0.91067	0.7807		0.8921	0.94001	0.83003		0.90709	0.94692	0.82365		0.7363	0.83355	0.62755		0.78035	0.88857	0.66734		0.80972	0.90839	0.68118		0.60087	0.74774	0.44712		0.62885	0.75262	0.46417		0.6861	0.83291	0.52442
1212		0.84794	0.91092	0.77938		0.89194	0.9415	0.83123		0.90735	0.94625	0.82207		0.73716	0.83435	0.62969		0.78279	0.88886	0.66808		0.80727	0.90749	0.68006		0.60126	0.7478	0.44876		0.63022	0.75351	0.46502		0.68554	0.8382	0.5173
1213		0.84718	0.90928	0.7767		0.89189	0.94171	0.82724		0.9061	0.94804	0.82258		0.73786	0.83246	0.63022		0.78061	0.89205	0.66962		0.80888	0.90747	0.68347		0.6034	0.74596	0.44603		0.62379	0.75599	0.46654		0.68565	0.83703	0.52045
1214		0.84741	0.91096	0.7785		0.89267	0.94158	0.83115		0.90757	0.94814	0.8201		0.73719	0.83169	0.62708		0.77899	0.88988	0.66745		0.80939	0.90759	0.68587		0.60274	0.75043	0.44772		0.62658	0.7549	0.46299		0.68403	0.83623	0.51863
1215		0.84584	0.91019	0.77912		0.89359	0.94131	0.82863		0.90677	0.94738	0.82191		0.73499	0.83294	0.63531		0.78043	0.89143	0.66894		0.81008	0.90706	0.68503		0.60168	0.74892	0.44917		0.62453	0.75051	0.46521		0.68596	0.83831	0.51546
1216		0.84798	0.91163	0.77789		0.89442	0.94285	0.82806		0.9061	0.94841	0.822		0.73496	0.83473	0.6327		0.78119	0.8917	0.67042		0.80908	0.9087	0.68144		0.59981	0.74589	0.45058		0.62556	0.74757	0.46301		0.68389	0.83401	0.51545
1217		0.84615	0.9117	0.77605		0.89469	0.94317	0.82377		0.90607	0.94871	0.8248		0.73623	0.83887	0.63096		0.78132	0.89134	0.67021		0.80835	0.90922	0.68058		0.59702	0.74658	0.45197		0.62497	0.75093	0.46452		0.6813	0.83208	0.51708
1218		0.84699	0.91058	0.77701		0.89438	0.94243	0.82654		0.90718	0.94874	0.82494		0.7351	0.83296	0.63184		0.77846	0.89226	0.67094		0.80605	0.90903	0.6827		0.59676	0.74302	0.44921		0.62872	0.75118	0.46294		0.68317	0.83292	0.51719
1219		0.84653	0.91025	0.77674		0.89459	0.94223	0.82257		0.90748	0.94778	0.82465		0.7352	0.831	0.629		0.77907	0.88903	0.66681		0.80899	0.90925	0.68156		0.59833	0.74072	0.44535		0.62584	0.7483	0.45938		0.68122	0.83356	0.51693
1220		0.84808	0.91071	0.77696		0.89535	0.93967	0.82317		0.90734	0.94716	0.82335		0.73463	0.83132	0.62461		0.77629	0.88985	0.66642		0.80594	0.90852	0.68202		0.60046	0.7404	0.44353		0.62745	0.7511	0.45824		0.6834	0.83857	0.5251
1221		0.84795	0.91095	0.7792		0.89574	0.94188	0.82472		0.9075	0.94812	0.82294		0.73472	0.83174	0.62799		0.77523	0.8902	0.66243		0.80856	0.90956	0.68171		0.60171	0.74228	0.43763		0.62448	0.75049	0.46123		0.68298	0.83883	0.51747
1222		0.84608	0.91012	0.77909		0.89458	0.94184	0.8253		0.90676	0.94842	0.82733		0.73662	0.83168	0.62041		0.77836	0.88995	0.66891		0.81125	0.90999	0.68063		0.60178	0.74031	0.43662		0.6273	0.74642	0.45801		0.68106	0.83801	0.51385
1223		0.84811	0.90961	0.77957		0.89495	0.94198	0.82412		0.90588	0.94817	0.82664		0.73461	0.83087	0.62348		0.77489	0.8898	0.66395		0.80791	0.91104	0.6807		0.60347	0.73862	0.43563		0.61987	0.751	0.45349		0.6824	0.83438	0.51516
1224		0.84814	0.91114	0.77864		0.89463	0.94012	0.82083		0.90682	0.94776	0.82549		0.73446	0.83223	0.62201		0.77777	0.89027	0.66191		0.80917	0.90964	0.67617		0.60418	0.73865	0.43262		0.62143	0.75296	0.45303		0.68344	0.83216	0.50862
1225		0.84765	0.91113	0.77856		0.89484	0.94161	0.81822		0.90651	0.94735	0.8215		0.73622	0.83125	0.62146		0.77492	0.88692	0.65901		0.8081	0.90922	0.68017		0.60327	0.74086	0.43299		0.61969	0.74832	0.45124		0.68324	0.83309	0.51503
1226		0.84776	0.9118	0.77746		0.8956	0.94005	0.82141		0.90757	0.94894	0.82358		0.73505	0.83188	0.62276		0.77856	0.89164	0.65921		0.80881	0.90662	0.6722		0.60365	0.73705	0.43047		0.619	0.74968	0.45519		0.68052	0.83447	0.51262
1227		0.85015	0.91078	0.78089		0.89549	0.94012	0.82048		0.90835	0.94818	0.82178		0.73327	0.83243	0.6211		0.77871	0.8873	0.65724		0.80883	0.90812	0.67013		0.60322	0.73878	0.43065		0.61905	0.74867	0.45326		0.68191	0.82687	0.51266
1228		0.84755	0.91063	0.781		0.89525	0.94345	0.81897		0.90775	0.94864	0.81927		0.73319	0.8329	0.62954		0.77818	0.88597	0.65942		0.80727	0.90547	0.67027		0.60039	0.73868	0.43402		0.61579	0.74888	0.45477		0.67882	0.82725	0.51375
1229		0.84662	0.91118	0.77936		0.89594	0.94168	0.82032		0.9081	0.9484	0.81761		0.73229	0.8315	0.63023		0.7753	0.88654	0.6572		0.80886	0.90557	0.67642		0.59933	0.73906	0.43248		0.61676	0.74821	0.45483		0.67709	0.82771	0.51589
1230		0.84647	0.91224	0.77944		0.89544	0.94362	0.81928		0.90777	0.9487	0.82209		0.73095	0.82746	0.62944		0.77452	0.88691	0.65667		0.80645	0.90429	0.67345		0.5983	0.73757	0.43144		0.61662	0.75038	0.4564		0.68018	0.82822	0.51652
1231		0.84654	0.91033	0.77616		0.89538	0.94141	0.82428		0.90826	0.94988	0.82064		0.73264	0.82814	0.62632		0.77435	0.88695	0.655		0.80758	0.90478	0.67074		0.59788	0.74004	0.42849		0.61463	0.75215	0.45672		0.67822	0.82799	0.51716
1232		0.84713	0.91085	0.77861		0.89564	0.94115	0.81941		0.90764	0.94938	0.82358		0.73333	0.82617	0.62202		0.77485	0.88692	0.65952		0.80595	0.90364	0.67411		0.59932	0.7365	0.43174		0.61294	0.75164	0.45727		0.67894	0.82947	0.52147
1233		0.84704	0.90905	0.78061		0.89503	0.94199	0.82041		0.90752	0.94838	0.81955		0.73131	0.824	0.61975		0.77741	0.88235	0.65527		0.80638	0.90707	0.67579		0.59647	0.73821	0.42435		0.61579	0.74818	0.45675		0.67918	0.83064	0.52031
1234		0.84645	0.91018	0.77737		0.89563	0.94081	0.8219		0.90625	0.94838	0.82361		0.73128	0.823	0.62314		0.77287	0.88393	0.65575		0.80772	0.90824	0.67252		0.59589	0.73652	0.42681		0.61555	0.74111	0.45762		0.67442	0.82936	0.51552
1235		0.84872	0.90943	0.77736		0.89494	0.93984	0.82452		0.90754	0.94765	0.8201		0.72787	0.82361	0.62191		0.77457	0.8861	0.65933		0.8079	0.90729	0.67316		0.59596	0.73822	0.42764		0.61358	0.74575	0.45605		0.67399	0.83008	0.52053
1236		0.84732	0.91035	0.77693		0.89616	0.9397	0.82239		0.90746	0.94838	0.82359		0.72899	0.82647	0.61764		0.77226	0.88229	0.65875		0.80753	0.90627	0.66947		0.59542	0.74273	0.42516		0.61242	0.74513	0.45512		0.67408	0.83018	0.51418
1237		0.84734	0.91164	0.77533		0.89577	0.94035	0.8205		0.90583	0.94744	0.82586		0.72765	0.82941	0.61639		0.77278	0.88519	0.65784		0.80707	0.9047	0.6704		0.59544	0.73874	0.42749		0.6128	0.74275	0.45267		0.67631	0.82782	0.52047
1238		0.84676	0.90997	0.77682		0.89543	0.93954	0.82448		0.90581	0.94608	0.83019		0.72878	0.82768	0.61624		0.77565	0.88576	0.65987		0.80698	0.90555	0.66893		0.59478	0.73846	0.42779		0.61394	0.74448	0.45183		0.67638	0.82951	0.52185
1239		0.84685	0.91082	0.77497		0.89645	0.93968	0.82486		0.90706	0.94632	0.82528		0.72754	0.82681	0.61437		0.77778	0.88387	0.66227		0.80749	0.90519	0.67		0.59659	0.7363	0.43212		0.61053	0.74354	0.45173		0.67843	0.82911	0.51303
1240		0.84623	0.90769	0.77507		0.89532	0.93996	0.82549		0.90536	0.94771	0.82006		0.72849	0.82729	0.6186		0.7743	0.88535	0.65913		0.8099	0.90722	0.66543		0.59804	0.73441	0.42891		0.61176	0.74442	0.45132		0.67921	0.82387	0.5123
1241		0.84422	0.91108	0.77944		0.89628	0.93944	0.82373		0.90661	0.94716	0.82152		0.72887	0.82943	0.62118		0.77426	0.88989	0.65416		0.80823	0.9047	0.66536		0.59645	0.73492	0.42695		0.61171	0.74873	0.44927		0.68106	0.82505	0.51176
1242		0.84615	0.9087	0.77326		0.89579	0.94078	0.82266		0.9067	0.94757	0.82334		0.72717	0.83039	0.61602		0.77551	0.88808	0.65627		0.80829	0.90619	0.66429		0.59897	0.73449	0.4302		0.6118	0.75088	0.45045		0.67565	0.82117	0.51109
1243		0.84438	0.91193	0.7778		0.89568	0.94022	0.82201		0.9071	0.9493	0.82668		0.7265	0.82828	0.61788		0.77564	0.88449	0.65255		0.80893	0.90221	0.67066		0.59448	0.73705	0.42972		0.61198	0.75093	0.45187		0.67834	0.82597	0.50991
1244		0.84562	0.91306	0.7782		0.89546	0.93934	0.8218		0.90542	0.9488	0.82823		0.72566	0.8309	0.62448		0.77639	0.88624	0.65484		0.80853	0.9009	0.66621		0.5914	0.73985	0.42538		0.61198	0.75095	0.44759		0.67708	0.82417	0.5128
1245		0.84356	0.9132	0.77737		0.89546	0.93996	0.82419		0.9051	0.95071	0.82679		0.72905	0.82671	0.62077		0.77391	0.88465	0.65633		0.80679	0.90443	0.66681		0.58941	0.73669	0.42533		0.61003	0.74789	0.44877		0.67761	0.82449	0.51351
1246		0.84451	0.91146	0.777		0.89751	0.94223	0.82596		0.90501	0.94969	0.82595		0.72863	0.82495	0.6236		0.77466	0.88813	0.65386		0.80645	0.90299	0.66483		0.59101	0.73238	0.42131		0.61111	0.74811	0.44833		0.67735	0.82474	0.51011
1247		0.84389	0.91102	0.7769		0.89569	0.94142	0.82315		0.90516	0.95038	0.82207		0.7265	0.82377	0.62065		0.77422	0.88797	0.65475		0.80909	0.90336	0.66747		0.59117	0.73013	0.42398		0.60951	0.7462	0.44531		0.67391	0.8276	0.50525
1248		0.8444	0.91138	0.7778		0.89641	0.94139	0.82481		0.90554	0.9502	0.82319		0.7283	0.82558	0.621		0.77207	0.88585	0.65594		0.80741	0.90243	0.66456		0.58878	0.73471	0.42736		0.60773	0.74725	0.44706		0.67503	0.82361	0.50571
1249		0.84497	0.91045	0.77547		0.89404	0.941	0.82457		0.90481	0.94845	0.82722		0.72678	0.82473	0.61652		0.77272	0.88361	0.65075		0.80763	0.90402	0.66814		0.58926	0.73586	0.422		0.60666	0.74228	0.44954		0.67165	0.82122	0.50031
1250		0.84424	0.90983	0.77413		0.89438	0.93877	0.82517		0.90481	0.94984	0.82529		0.72612	0.82452	0.61176		0.7707	0.88057	0.6528		0.809	0.90471	0.66596		0.58823	0.73579	0.42249		0.60884	0.74421	0.45449		0.67024	0.81436	0.5043
1251		0.84444	0.90851	0.77513		0.89495	0.9392	0.82348		0.90336	0.9492	0.8283		0.72539	0.82742	0.61285		0.77203	0.87978	0.65186		0.80802	0.90233	0.66667		0.58677	0.73904	0.42178		0.60881	0.74724	0.45047		0.6705	0.81795	0.50396
1252		0.84514	0.90945	0.77371		0.89437	0.93736	0.82818		0.9037	0.95017	0.82489		0.72525	0.82384	0.61518		0.77296	0.88148	0.65422		0.80912	0.90485	0.66528		0.58519	0.73407	0.41801		0.60855	0.74467	0.44447		0.67292	0.81988	0.5001
1253		0.84591	0.91	0.77457		0.8944	0.93784	0.82344		0.90396	0.94873	0.82682		0.72467	0.82418	0.61178		0.77437	0.88459	0.65303		0.80648	0.90576	0.66324		0.58491	0.73024	0.41909		0.60822	0.74286	0.44885		0.67005	0.81668	0.5
1254		0.84741	0.91162	0.77376		0.89534	0.93854	0.82281		0.90486	0.94875	0.82391		0.72383	0.82378	0.60961		0.77383	0.88379	0.65058		0.80756	0.90619	0.66876		0.58206	0.72873	0.41426		0.60818	0.74376	0.44978		0.67091	0.81772	0.49913
1255		0.84711	0.90991	0.77246		0.89442	0.93909	0.82519		0.90406	0.94777	0.82534		0.72389	0.82474	0.61505		0.77358	0.88547	0.6512		0.80814	0.90648	0.66311		0.5818	0.73083	0.41189		0.6059	0.74014	0.4508		0.66877	0.82173	0.5
1256		0.84846	0.90959	0.77241		0.89358	0.94035	0.82678		0.90546	0.94807	0.8246		0.7261	0.82461	0.61271		0.77452	0.88798	0.64834		0.80658	0.90537	0.66046		0.581	0.73131	0.41226		0.60748	0.74301	0.45014		0.67236	0.81915	0.49816
1257		0.8486	0.91181	0.7744		0.89243	0.94067	0.82686		0.90481	0.94789	0.82457		0.72651	0.82128	0.61575		0.77487	0.88765	0.65409		0.80376	0.90439	0.65706		0.58125	0.73234	0.4115		0.60719	0.74145	0.44872		0.67163	0.8187	0.50241
1258		0.84821	0.91101	0.77545		0.8922	0.9421	0.82489		0.90542	0.94778	0.82244		0.72601	0.82539	0.61774		0.77433	0.88351	0.65465		0.80437	0.90635	0.65977		0.5816	0.72982	0.40721		0.60455	0.74392	0.44622		0.67212	0.81861	0.50523
1259		0.84727	0.91217	0.7759		0.89393	0.9416	0.82749		0.90566	0.94925	0.82106		0.72549	0.82577	0.61398		0.7737	0.88469	0.65554		0.80162	0.90636	0.66314		0.58004	0.73081	0.41434		0.60294	0.74064	0.44544		0.67323	0.82408	0.50229
1260		0.84717	0.91303	0.77709		0.89223	0.94115	0.82352		0.90678	0.95018	0.82244		0.72653	0.82594	0.61304		0.77472	0.88394	0.64949		0.80192	0.9059	0.66213		0.57845	0.7307	0.41702		0.59754	0.73913	0.44555		0.67349	0.82286	0.50338
1261		0.84839	0.91268	0.77604		0.89223	0.94188	0.82638		0.90541	0.94977	0.8231		0.72724	0.82469	0.61517		0.77263	0.88585	0.65165		0.80083	0.90653	0.65796		0.57758	0.7321	0.4145		0.60042	0.74046	0.44384		0.67232	0.8258	0.50416
1262		0.84798	0.91142	0.77895		0.89232	0.94258	0.82386		0.90486	0.94924	0.82402		0.72652	0.82264	0.6169		0.775	0.88222	0.64393		0.80132	0.90451	0.65754		0.58052	0.72951	0.41568		0.60139	0.74014	0.44595		0.6727	0.81927	0.50643
1263		0.84906	0.91033	0.77778		0.89414	0.9435	0.82316		0.90515	0.94888	0.82423		0.725	0.82721	0.61281		0.77478	0.88584	0.64583		0.80001	0.90275	0.65521		0.57993	0.73487	0.41522		0.60447	0.74023	0.44656		0.67194	0.8234	0.50227
1264		0.85077	0.90989	0.77638		0.89479	0.94324	0.8282		0.90565	0.94947	0.8215		0.72503	0.82642	0.61048		0.77456	0.88842	0.64597		0.79914	0.9074	0.65461		0.5799	0.72798	0.41578		0.59877	0.74142	0.44356		0.67087	0.82118	0.5013
1265		0.84794	0.91118	0.7798		0.89307	0.94256	0.82778		0.9047	0.94962	0.82393		0.72149	0.82467	0.6077		0.77272	0.89093	0.64384		0.80081	0.90521	0.65255		0.57821	0.72854	0.4136		0.60103	0.73777	0.44161		0.6713	0.82658	0.5013
1266		0.84938	0.91012	0.77499		0.89226	0.94441	0.82818		0.90336	0.94966	0.82246		0.72211	0.82272	0.61047		0.77246	0.89198	0.64625		0.80021	0.90455	0.65378		0.57917	0.72921	0.41275		0.60083	0.74114	0.44074		0.66889	0.82401	0.49893
1267		0.84811	0.90958	0.77672		0.89231	0.94421	0.82654		0.90421	0.94855	0.82111		0.72186	0.82481	0.60874		0.77176	0.89101	0.64708		0.80042	0.90305	0.659		0.57822	0.72678	0.40736		0.59807	0.73603	0.43769		0.67214	0.82075	0.49709
1268		0.84826	0.90997	0.77744		0.89093	0.94384	0.82516		0.90396	0.94758	0.82047		0.71907	0.82264	0.60525		0.76982	0.88661	0.64571		0.80295	0.90421	0.65876		0.57766	0.72023	0.41109		0.59866	0.73429	0.44		0.66593	0.82438	0.5
1269		0.84839	0.90886	0.77869		0.89104	0.94161	0.82393		0.904	0.94891	0.82001		0.71816	0.82352	0.60666		0.76851	0.89006	0.64625		0.80316	0.90363	0.65709		0.57742	0.7264	0.40808		0.60069	0.73804	0.43671		0.66875	0.82193	0.50336
1270		0.84845	0.9087	0.77965		0.89056	0.94188	0.82542		0.90354	0.9484	0.81933		0.71682	0.8241	0.60717		0.77103	0.89085	0.64178		0.80375	0.9042	0.65768		0.57829	0.72994	0.40869		0.5998	0.73971	0.43643		0.66804	0.81734	0.5
1271		0.84806	0.91028	0.7787		0.89111	0.94378	0.82678		0.90414	0.94669	0.81871		0.7197	0.82635	0.61148		0.77105	0.8876	0.64589		0.80289	0.90242	0.65626		0.5739	0.72514	0.40623		0.59686	0.73649	0.4381		0.66957	0.81887	0.49888
1272		0.84696	0.91227	0.77859		0.89233	0.94342	0.82929		0.90499	0.94853	0.82274		0.71972	0.82368	0.61047		0.77109	0.88889	0.64493		0.80211	0.90327	0.65536		0.57364	0.725	0.40169		0.59557	0.73649	0.43622		0.66918	0.81785	0.50206
1273		0.84585	0.91137	0.77821		0.89192	0.9449	0.82661		0.90628	0.94737	0.81773		0.72199	0.8257	0.60988		0.77183	0.88763	0.64825		0.80122	0.90243	0.66198		0.57382	0.72477	0.40022		0.59801	0.73771	0.43509		0.667	0.81547	0.4991
1274		0.84774	0.9114	0.77756		0.89247	0.94417	0.82519		0.90557	0.94705	0.81993		0.72	0.82478	0.6114		0.76865	0.88654	0.64636		0.80167	0.9011	0.66023		0.571	0.7255	0.4037		0.59413	0.73891	0.43465		0.66491	0.82038	0.49651
1275		0.85068	0.9114	0.77829		0.89275	0.94206	0.82284		0.90547	0.94618	0.82004		0.72041	0.82274	0.60949		0.7672	0.88357	0.64511		0.79958	0.90305	0.65345		0.57001	0.72488	0.40621		0.59445	0.73848	0.43448		0.66334	0.81928	0.4924
1276		0.84818	0.91277	0.77696		0.89229	0.94313	0.8235		0.90597	0.94652	0.8207		0.71942	0.82187	0.61223		0.76868	0.88354	0.64923		0.79725	0.90325	0.65762		0.57079	0.72283	0.40277		0.5954	0.74125	0.43225		0.66333	0.81917	0.50102
1277		0.84884	0.91216	0.77512		0.89254	0.94226	0.82161		0.90606	0.94671	0.82232		0.71667	0.82019	0.60605		0.76874	0.88609	0.64761		0.79453	0.90189	0.65411		0.57379	0.72535	0.40474		0.59621	0.73505	0.43189		0.66306	0.81756	0.49791
1278		0.85041	0.91344	0.77571		0.89186	0.94275	0.81891		0.90612	0.94627	0.82228		0.71516	0.8244	0.60775		0.76822	0.88118	0.64928		0.79394	0.90174	0.65856		0.57235	0.7231	0.39419		0.59349	0.73133	0.42984		0.65948	0.82336	0.50513
1279		0.8477	0.91107	0.77559		0.89169	0.94124	0.81938		0.907	0.94799	0.82416		0.71587	0.82574	0.61029		0.76649	0.88116	0.64341		0.79623	0.89818	0.6495		0.57005	0.7257	0.39931		0.59404	0.73523	0.43415		0.66157	0.82194	0.4981
1280		0.84851	0.91286	0.77393		0.89266	0.94233	0.82269		0.90695	0.94888	0.81903		0.71909	0.82964	0.61202		0.76983	0.88447	0.63981		0.7964	0.90186	0.65131		0.57232	0.72088	0.39536		0.59641	0.73309	0.4345		0.65997	0.82024	0.5
1281		0.84768	0.91456	0.77574		0.89178	0.94338	0.81902		0.90648	0.94882	0.81766		0.71864	0.82364	0.60794		0.76715	0.88121	0.64122		0.79528	0.90112	0.65073		0.57097	0.71614	0.39784		0.59679	0.73877	0.43314		0.65743	0.81969	0.49607
1282		0.84757	0.91461	0.77541		0.89158	0.94244	0.81995		0.90672	0.94871	0.82142		0.71865	0.82683	0.60618		0.76502	0.88306	0.63898		0.79525	0.90293	0.65298		0.56763	0.71572	0.39621		0.59134	0.73748	0.43228		0.65876	0.82032	0.49889
1283		0.84887	0.91448	0.77717		0.89217	0.94204	0.82183		0.90728	0.94947	0.81825		0.71575	0.8252	0.60613		0.76642	0.88396	0.6376		0.79636	0.89863	0.65207		0.56677	0.71944	0.39966		0.59216	0.73412	0.43015		0.65776	0.81855	0.49604
1284		0.8468	0.91352	0.77607		0.89166	0.94308	0.82221		0.90625	0.94965	0.81963		0.71658	0.82503	0.60789		0.76531	0.88777	0.63648		0.79756	0.90396	0.65222		0.5658	0.71848	0.39337		0.58888	0.72816	0.42974		0.6582	0.8207	0.49398
1285		0.84678	0.91371	0.77587		0.89181	0.94253	0.82177		0.90643	0.95046	0.82099		0.71615	0.82627	0.60509		0.76649	0.88496	0.64029		0.79681	0.9017	0.65064		0.56765	0.71758	0.39157		0.59063	0.72787	0.43102		0.65543	0.81836	0.49607
1286		0.8471	0.9126	0.77555		0.89207	0.94235	0.82476		0.90601	0.95166	0.82254		0.7134	0.82763	0.60507		0.76602	0.88599	0.63269		0.79523	0.90346	0.64941		0.56728	0.72468	0.39252		0.58855	0.72911	0.42947		0.6577	0.81457	0.49805
1287		0.84724	0.91337	0.77562		0.89152	0.94286	0.82423		0.90515	0.95157	0.82186		0.71718	0.82309	0.60226		0.76727	0.89013	0.63418		0.79481	0.90215	0.64937		0.56649	0.72357	0.39353		0.59021	0.72757	0.4268		0.65966	0.81539	0.4952
1288		0.84741	0.91202	0.77682		0.89162	0.94243	0.82421		0.90631	0.95023	0.82164		0.71443	0.82439	0.60179		0.76766	0.88762	0.63321		0.7951	0.90062	0.65408		0.56526	0.71955	0.39412		0.58895	0.72463	0.4286		0.65849	0.81521	0.48789
1289		0.8467	0.91162	0.77356		0.89247	0.94247	0.8236		0.90725	0.95176	0.81726		0.71591	0.82291	0.60589		0.76587	0.88744	0.63149		0.79315	0.90161	0.65497		0.56642	0.72648	0.39324		0.59342	0.72629	0.42756		0.65816	0.81063	0.48881
1290		0.84646	0.91399	0.77686		0.8922	0.94387	0.82246		0.90739	0.95067	0.81598		0.71304	0.82251	0.60395		0.76508	0.88383	0.63199		0.79135	0.90077	0.65808		0.56812	0.72165	0.39297		0.58979	0.72647	0.42377		0.65864	0.81067	0.49339
1291		0.84489	0.91282	0.77721		0.89133	0.94242	0.82394		0.90609	0.95024	0.81909		0.71158	0.82423	0.60105		0.76421	0.88491	0.63291		0.7923	0.89987	0.65628		0.56902	0.71654	0.3956		0.58887	0.7334	0.42132		0.65861	0.81391	0.49002
1292		0.8477	0.91202	0.77543		0.89	0.94315	0.82115		0.90712	0.94987	0.82059		0.71259	0.82568	0.59764		0.76483	0.88483	0.63662		0.79436	0.89837	0.65246		0.56749	0.71969	0.38977		0.58875	0.72928	0.42213		0.65787	0.81469	0.4911
1293		0.84713	0.91276	0.77488		0.89091	0.94461	0.82062		0.90698	0.94852	0.82056		0.71111	0.82509	0.60233		0.76403	0.88389	0.63607		0.79512	0.89873	0.65043		0.56659	0.72034	0.39105		0.58652	0.72582	0.42295		0.65842	0.8133	0.48771
1294		0.8467	0.91181	0.77422		0.89208	0.94505	0.82231		0.90526	0.9478	0.81938		0.71012	0.82095	0.59963		0.7657	0.88362	0.63873		0.79501	0.89781	0.65297		0.56705	0.72139	0.39103		0.58681	0.73095	0.4213		0.65682	0.81386	0.4814
1295		0.84752	0.91278	0.77572		0.89185	0.9435	0.82032		0.90471	0.94638	0.817		0.70777	0.81979	0.59551		0.76626	0.8817	0.63648		0.79198	0.89764	0.65145		0.5645	0.71494	0.38766		0.58387	0.72433	0.42466		0.65868	0.80793	0.48169
1296		0.84655	0.91475	0.77717		0.89146	0.94279	0.82068		0.90527	0.9466	0.81818		0.71079	0.81892	0.59344		0.76726	0.88244	0.63885		0.79202	0.89939	0.65029		0.56404	0.71448	0.38384		0.58371	0.72904	0.42429		0.65972	0.81252	0.48694
1297		0.84777	0.91344	0.77647		0.89056	0.94311	0.82497		0.90592	0.94705	0.81982		0.71192	0.81932	0.59312		0.76435	0.88209	0.63905		0.79278	0.89873	0.65272		0.56438	0.71433	0.38383		0.58574	0.73361	0.42174		0.65854	0.81348	0.48404
1298		0.85055	0.914	0.77628		0.89103	0.94235	0.82509		0.90765	0.94809	0.81729		0.70988	0.82122	0.59645		0.76719	0.88268	0.64246		0.79262	0.90039	0.65972		0.56305	0.71727	0.38372		0.58384	0.72961	0.42074		0.65712	0.81194	0.48136
1299		0.84892	0.91284	0.77803		0.89132	0.94335	0.82516		0.90665	0.94759	0.81809		0.7133	0.82204	0.59325		0.76423	0.88104	0.63901		0.79202	0.89725	0.65628		0.56148	0.71509	0.38863		0.58529	0.73063	0.42549		0.65774	0.81502	0.48269
1300		0.84917	0.9122	0.77699		0.89186	0.94294	0.8208		0.90568	0.94871	0.81791		0.71263	0.81918	0.5931		0.76317	0.88435	0.63419		0.79157	0.89748	0.65497		0.56373	0.7206	0.3825		0.58307	0.72836	0.42316		0.65458	0.81432	0.48045
1301		0.84929	0.91409	0.77702		0.89232	0.94359	0.82177		0.90557	0.94715	0.82157		0.71399	0.82078	0.58964		0.76118	0.88413	0.64096		0.79218	0.89847	0.65273		0.56494	0.71975	0.38662		0.58458	0.72566	0.42389		0.65638	0.81504	0.48524
1302		0.84901	0.91202	0.7778		0.89329	0.9425	0.8226		0.90834	0.94777	0.81911		0.71429	0.81944	0.59274		0.76292	0.88669	0.63953		0.79671	0.89866	0.65329		0.56466	0.72054	0.38343		0.58246	0.72755	0.4197		0.65833	0.8174	0.47897
1303		0.84754	0.91261	0.7782		0.89168	0.94165	0.82223		0.9067	0.94891	0.82182		0.7143	0.8154	0.59443		0.76195	0.88549	0.63752		0.79224	0.9002	0.65201		0.56236	0.71872	0.38344		0.58202	0.7292	0.41819		0.65293	0.81605	0.48064
1304		0.84875	0.91313	0.77458		0.89267	0.94207	0.82293		0.907	0.94729	0.81996		0.7114	0.81892	0.59342		0.76057	0.88171	0.63987		0.78941	0.90021	0.65102		0.56187	0.71811	0.38773		0.58154	0.73316	0.41899		0.65515	0.81151	0.47914
1305		0.84713	0.91453	0.7749		0.89375	0.94312	0.82407		0.90741	0.94788	0.81873		0.71068	0.81951	0.59116		0.7622	0.87998	0.63307		0.79123	0.90006	0.65216		0.56009	0.71587	0.39083		0.58034	0.73378	0.41866		0.65251	0.81322	0.47675
1306		0.84749	0.91466	0.77249		0.89215	0.94279	0.82142		0.90792	0.94736	0.81748		0.7105	0.8201	0.58753		0.76155	0.87908	0.63683		0.79022	0.89856	0.65031		0.55992	0.71812	0.38624		0.57924	0.73159	0.42121		0.65274	0.81398	0.48124
1307		0.84802	0.9152	0.77183		0.89069	0.94206	0.82088		0.90691	0.94868	0.81866		0.70896	0.81778	0.58972		0.76351	0.87933	0.63373		0.7921	0.89924	0.64819		0.55866	0.71372	0.37877		0.5835	0.73605	0.41828		0.65358	0.81589	0.4801
1308		0.8478	0.91541	0.77063		0.89115	0.94112	0.82462		0.90688	0.94856	0.81705		0.71211	0.81989	0.5873		0.76183	0.87964	0.63343		0.7931	0.89839	0.65152		0.55806	0.71639	0.38489		0.58207	0.73407	0.41789		0.65314	0.8145	0.47895
1309		0.84702	0.91541	0.76787		0.89027	0.94316	0.82189		0.90414	0.94808	0.81879		0.71166	0.82142	0.59123		0.76117	0.8798	0.63481		0.79446	0.89661	0.64444		0.55835	0.71582	0.38254		0.58228	0.73461	0.41498		0.65607	0.81289	0.47435
1310		0.84718	0.91628	0.77231		0.89019	0.94326	0.82171		0.90504	0.94823	0.81896		0.71143	0.81952	0.59048		0.76151	0.87973	0.63713		0.79437	0.89719	0.64928		0.55978	0.71585	0.38211		0.57975	0.73428	0.41414		0.65449	0.80942	0.47737
1311		0.84811	0.91573	0.77346		0.89171	0.94153	0.82545		0.9057	0.94771	0.81999		0.71355	0.81611	0.59347		0.76131	0.88011	0.63413		0.79065	0.90041	0.6468		0.55954	0.71316	0.38036		0.57553	0.73657	0.41278		0.65232	0.80874	0.4765
1312		0.84781	0.9154	0.77248		0.88999	0.94114	0.82283		0.90616	0.94739	0.82347		0.71234	0.81715	0.58866		0.75957	0.88204	0.63574		0.79049	0.89701	0.64759		0.55591	0.71015	0.376		0.57976	0.73804	0.4071		0.6518	0.81018	0.47307
1313		0.84871	0.91516	0.7719		0.89011	0.94234	0.81943		0.90472	0.94523	0.82194		0.71017	0.81596	0.58951		0.75795	0.88113	0.63179		0.79127	0.89831	0.6458		0.55731	0.71644	0.37992		0.57853	0.73498	0.4088		0.652	0.81086	0.4727
1314		0.84948	0.91476	0.77051		0.89134	0.94049	0.81901		0.90387	0.94681	0.82103		0.70942	0.81475	0.59058		0.75851	0.87842	0.63334		0.79314	0.8993	0.6472		0.55466	0.71261	0.3832		0.57721	0.73416	0.40916		0.65006	0.8087	0.47392
1315		0.84867	0.91551	0.76908		0.89246	0.94065	0.8227		0.90389	0.94929	0.82186		0.70944	0.81399	0.5882		0.75655	0.8773	0.63092		0.79137	0.89727	0.64894		0.55831	0.71125	0.37958		0.57806	0.72946	0.40742		0.64844	0.81085	0.47028
1316		0.8478	0.91488	0.76965		0.89308	0.94041	0.82503		0.90402	0.94792	0.81949		0.70926	0.81303	0.58728		0.75612	0.88043	0.6332		0.79061	0.89594	0.64696		0.55567	0.70888	0.38085		0.57394	0.72414	0.40823		0.64974	0.80928	0.47225
1317		0.8477	0.914	0.7726		0.89187	0.94098	0.81868		0.90461	0.94856	0.82062		0.70807	0.81337	0.58897		0.75496	0.87872	0.63215		0.79099	0.89415	0.64512		0.55154	0.71313	0.38559		0.57264	0.72425	0.40821		0.64899	0.80651	0.47175
1318		0.84718	0.91377	0.77371		0.89208	0.93985	0.82026		0.90568	0.94812	0.81889		0.70988	0.81427	0.59224		0.75839	0.87868	0.63246		0.79141	0.89535	0.64326		0.55088	0.71086	0.38199		0.57423	0.72753	0.40426		0.65018	0.80788	0.46938
1319		0.84758	0.91296	0.77323		0.89208	0.94002	0.82088		0.90735	0.94816	0.81922		0.70899	0.8111	0.58247		0.76096	0.87804	0.63437		0.79035	0.89594	0.64148		0.55005	0.71306	0.3751		0.57306	0.7254	0.40135		0.6472	0.80076	0.46798
1320		0.8479	0.91468	0.77241		0.89184	0.94038	0.82078		0.90676	0.9483	0.81812		0.70913	0.8142	0.58675		0.76039	0.88032	0.63835		0.79207	0.89682	0.64524		0.55127	0.71133	0.37404		0.57431	0.72555	0.40391		0.64507	0.80551	0.46667
1321		0.84892	0.91625	0.77079		0.893	0.94012	0.82329		0.90641	0.94745	0.8165		0.70921	0.81161	0.59086		0.75933	0.8781	0.63269		0.79047	0.89809	0.64451		0.54969	0.71356	0.37525		0.57245	0.72206	0.40955		0.64439	0.80553	0.47362
1322		0.84839	0.91539	0.77058		0.89282	0.94044	0.82047		0.90686	0.94921	0.81797		0.70836	0.81261	0.58543		0.75878	0.88173	0.63207		0.78615	0.89876	0.64791		0.55019	0.71423	0.38106		0.57436	0.72643	0.40877		0.6428	0.80331	0.47131
1323		0.84929	0.91455	0.77144		0.89389	0.94221	0.82165		0.90707	0.95059	0.82281		0.70749	0.81275	0.58229		0.76045	0.87905	0.63338		0.78656	0.89929	0.64643		0.55133	0.71191	0.37859		0.5691	0.72456	0.40752		0.64403	0.80596	0.47252
1324		0.84787	0.91503	0.77027		0.89416	0.94174	0.82337		0.90587	0.95055	0.82114		0.7068	0.81058	0.58318		0.76156	0.8799	0.63483		0.78814	0.89622	0.64709		0.54825	0.71506	0.37755		0.57032	0.72174	0.40563		0.64408	0.8031	0.4716
1325		0.84554	0.91446	0.77184		0.89474	0.94094	0.81902		0.90707	0.95008	0.82016		0.70628	0.81346	0.58476		0.76191	0.88033	0.63111		0.78931	0.89801	0.64322		0.54722	0.71145	0.37689		0.56821	0.72096	0.40521		0.6424	0.8039	0.46564
1326		0.84608	0.91463	0.77268		0.89238	0.94105	0.81978		0.90472	0.9486	0.82213		0.70635	0.81403	0.58458		0.76096	0.87966	0.62997		0.78984	0.89911	0.64396		0.54772	0.70914	0.38098		0.56987	0.71865	0.40307		0.64299	0.80866	0.46767
1327		0.84516	0.91354	0.77127		0.8926	0.94281	0.82359		0.90543	0.94938	0.82238		0.70677	0.81408	0.58494		0.75915	0.87943	0.63271		0.78947	0.90139	0.64708		0.5476	0.71193	0.37412		0.56989	0.72109	0.39919		0.64545	0.80197	0.46998
1328		0.84422	0.91439	0.77215		0.89184	0.94391	0.81841		0.90601	0.95007	0.8236		0.70582	0.8106	0.5872		0.7592	0.87759	0.63016		0.78833	0.9006	0.64639		0.54794	0.70888	0.38001		0.5707	0.72183	0.4		0.64442	0.79869	0.47059
1329		0.84184	0.91312	0.77024		0.89214	0.9438	0.81828		0.90514	0.94903	0.81981		0.70462	0.81027	0.58736		0.75903	0.87817	0.6283		0.78708	0.90306	0.64456		0.54526	0.71032	0.38059		0.57235	0.72366	0.4004		0.64546	0.8006	0.46943
1330		0.84372	0.91256	0.77181		0.89192	0.942	0.8189		0.90467	0.94848	0.81903		0.70386	0.81162	0.58541		0.75866	0.87965	0.62289		0.78707	0.90129	0.63826		0.54707	0.71516	0.38089		0.56487	0.72013	0.39958		0.64609	0.80034	0.46566
1331		0.84369	0.9121	0.77075		0.89218	0.94084	0.81789		0.9044	0.94871	0.81849		0.70404	0.81412	0.58597		0.75732	0.88074	0.626		0.785	0.90186	0.64127		0.54613	0.71119	0.3771		0.56646	0.71776	0.40492		0.6443	0.80075	0.46262
1332		0.84414	0.91291	0.77137		0.89382	0.9408	0.81765		0.90527	0.94915	0.81636		0.70657	0.81117	0.59014		0.75924	0.88167	0.62866		0.78535	0.90427	0.64188		0.54507	0.71369	0.37802		0.56901	0.71681	0.40004		0.64572	0.79976	0.46215
1333		0.84554	0.91182	0.77237		0.8942	0.94153	0.81649		0.9048	0.94938	0.81475		0.70513	0.81056	0.58438		0.76118	0.87841	0.63081		0.78729	0.90229	0.64196		0.5442	0.70814	0.37683		0.57065	0.72759	0.39793		0.64693	0.802	0.46085
1334		0.84555	0.91117	0.77065		0.89253	0.94223	0.81837		0.90412	0.95026	0.81801		0.70466	0.81032	0.57937		0.76062	0.87947	0.63001		0.78657	0.90341	0.63726		0.54195	0.70948	0.37387		0.5686	0.72152	0.40008		0.64551	0.80384	0.45729
1335		0.84531	0.9121	0.76925		0.89419	0.94217	0.81916		0.90481	0.94996	0.81506		0.70386	0.81011	0.5819		0.75857	0.87846	0.63041		0.78744	0.90474	0.63978		0.54484	0.71048	0.37273		0.56769	0.72388	0.40287		0.64047	0.80696	0.45403
1336		0.8446	0.91469	0.77257		0.89223	0.9408	0.81562		0.90549	0.9494	0.81617		0.70358	0.80637	0.58475		0.76123	0.88207	0.62812		0.7869	0.90498	0.64097		0.54331	0.70963	0.37349		0.56692	0.72288	0.4034		0.64103	0.79953	0.45153
1337		0.84476	0.91342	0.77482		0.89388	0.93955	0.81765		0.90596	0.94902	0.81643		0.70551	0.81218	0.57974		0.76285	0.88279	0.62536		0.78913	0.90191	0.6382		0.54286	0.71031	0.37502		0.56129	0.72456	0.39684		0.64041	0.801	0.44965
1338		0.8444	0.91352	0.77256		0.8923	0.94102	0.81817		0.90688	0.94925	0.81163		0.7061	0.81149	0.58354		0.76025	0.87871	0.62892		0.78869	0.9036	0.63797		0.54292	0.70774	0.36917		0.56604	0.71837	0.40042		0.64194	0.7985	0.44862
1339		0.84577	0.91321	0.7725		0.89181	0.94206	0.81932		0.90758	0.9503	0.81553		0.70407	0.80972	0.58469		0.75969	0.87626	0.62716		0.78572	0.90145	0.63663		0.54063	0.70484	0.37018		0.56508	0.72077	0.40377		0.64091	0.79869	0.45763
1340		0.84546	0.91515	0.77318		0.89217	0.94068	0.82088		0.90695	0.95048	0.81753		0.70213	0.8096	0.58317		0.75548	0.8766	0.62726		0.78519	0.90392	0.637		0.53707	0.70529	0.36586		0.56232	0.71926	0.40434		0.6426	0.80357	0.46073
1341		0.84492	0.91524	0.77371		0.89091	0.94142	0.82278		0.90443	0.9508	0.82041		0.69927	0.80696	0.58113		0.75602	0.87791	0.62813		0.78775	0.90118	0.64201		0.53979	0.7035	0.36831		0.56013	0.71778	0.40427		0.64173	0.80504	0.46109
1342		0.84647	0.9135	0.77316		0.89353	0.94357	0.8232		0.90649	0.94922	0.81987		0.70391	0.80965	0.58204		0.75835	0.87768	0.62329		0.7845	0.90084	0.63753		0.53914	0.70295	0.36527		0.56077	0.71636	0.4052		0.64061	0.80756	0.45705
1343		0.84799	0.9142	0.76827		0.89257	0.94285	0.82115		0.90519	0.94834	0.81947		0.70031	0.80881	0.57767		0.75779	0.87606	0.62168		0.78909	0.90344	0.6368		0.54076	0.70067	0.36664		0.56289	0.71205	0.40644		0.63895	0.81068	0.45938
1344		0.84787	0.91545	0.76706		0.8926	0.94105	0.82238		0.90442	0.94714	0.81651		0.70032	0.81049	0.57535		0.75383	0.87724	0.62426		0.7882	0.90326	0.63114		0.53963	0.70318	0.36655		0.55928	0.71669	0.40277		0.63874	0.80284	0.4565
1345		0.84778	0.91599	0.76795		0.89315	0.9413	0.82358		0.90494	0.94642	0.81793		0.69989	0.80972	0.58056		0.75448	0.87628	0.62444		0.78642	0.90585	0.63265		0.54069	0.70396	0.36393		0.55844	0.7146	0.40149		0.64033	0.80645	0.46304
1346		0.84874	0.91539	0.76611		0.89402	0.94021	0.82669		0.90578	0.94745	0.81414		0.70084	0.8105	0.57811		0.75764	0.87965	0.62363		0.78549	0.9055	0.6379		0.53586	0.70479	0.3667		0.55704	0.72723	0.39705		0.63701	0.80133	0.46253
1347		0.8483	0.91546	0.76549		0.89351	0.9407	0.82436		0.90496	0.9464	0.81665		0.70174	0.81116	0.5784		0.7559	0.881	0.62359		0.78941	0.90788	0.63398		0.53662	0.70385	0.35985		0.55764	0.71471	0.39875		0.63409	0.7992	0.45475
1348		0.84816	0.91509	0.76763		0.89388	0.94174	0.82247		0.90566	0.94733	0.81829		0.7	0.81112	0.5767		0.75664	0.87752	0.62479		0.78876	0.90618	0.63161		0.53482	0.70818	0.36272		0.56143	0.71517	0.39711		0.63541	0.79968	0.45189
1349		0.84722	0.91543	0.76864		0.8917	0.94036	0.82339		0.90681	0.94795	0.81857		0.70043	0.81012	0.57789		0.75546	0.87917	0.62226		0.78947	0.9065	0.63613		0.53524	0.71181	0.35856		0.5593	0.71491	0.39365		0.63543	0.80242	0.45553
1350		0.84681	0.91239	0.76622		0.89207	0.94327	0.82339		0.90556	0.94893	0.81654		0.69989	0.8084	0.57729		0.75667	0.88177	0.61883		0.78581	0.90902	0.63172		0.53636	0.70269	0.35776		0.5584	0.71804	0.40335		0.63739	0.79996	0.45524
1351		0.84577	0.91215	0.76958		0.89307	0.94195	0.81655		0.90571	0.94907	0.81388		0.69886	0.80752	0.57528		0.75633	0.87764	0.61735		0.78336	0.90394	0.63488		0.53758	0.7004	0.35679		0.56181	0.71545	0.39849		0.63721	0.80228	0.45496
1352		0.84645	0.91096	0.76885		0.8937	0.94324	0.81543		0.90454	0.94839	0.81413		0.69777	0.80872	0.57338		0.75673	0.87686	0.61832		0.78387	0.89871	0.62993		0.53587	0.6991	0.35636		0.56331	0.7175	0.39366		0.63617	0.7991	0.4554
1353		0.84586	0.91406	0.77075		0.89361	0.94201	0.81837		0.90496	0.95091	0.8178		0.6998	0.80873	0.56953		0.75675	0.87576	0.62027		0.78557	0.90086	0.63198		0.53543	0.69841	0.35781		0.56138	0.71293	0.39087		0.63617	0.79468	0.45181
1354		0.846	0.91373	0.77042		0.89317	0.94084	0.81934		0.90515	0.95241	0.82133		0.69743	0.81287	0.57294		0.75684	0.87475	0.61274		0.78362	0.90402	0.62897		0.53132	0.69716	0.35576		0.56095	0.71189	0.39034		0.63577	0.7986	0.4526
1355		0.84824	0.91388	0.77192		0.89075	0.94101	0.81957		0.9049	0.95201	0.82089		0.69684	0.80909	0.5713		0.75881	0.87329	0.61507		0.78119	0.90109	0.63226		0.53156	0.69328	0.35285		0.55909	0.71473	0.39139		0.63318	0.79771	0.45519
1356		0.84846	0.9149	0.77227		0.89181	0.93968	0.81843		0.90323	0.95048	0.82113		0.69896	0.81082	0.57266		0.7571	0.87127	0.6171		0.78463	0.90083	0.6272		0.53103	0.70053	0.35485		0.55862	0.71327	0.39091		0.63494	0.79823	0.45924
1357		0.84919	0.91387	0.77447		0.89231	0.94009	0.81742		0.90383	0.95091	0.82131		0.70059	0.80935	0.57273		0.75438	0.87078	0.62126		0.78467	0.89914	0.62568		0.53273	0.69832	0.35749		0.55474	0.70703	0.39361		0.63569	0.79298	0.45611
1358		0.84698	0.91506	0.77675		0.89322	0.94065	0.82221		0.90435	0.9499	0.82117		0.69838	0.81016	0.57269		0.75565	0.87248	0.6216		0.78207	0.89977	0.62542		0.53181	0.70432	0.35924		0.55414	0.70434	0.39316		0.63484	0.79243	0.45202
1359		0.8465	0.91405	0.77372		0.89383	0.94101	0.8203		0.90296	0.94869	0.82105		0.70042	0.80881	0.57054		0.75329	0.87524	0.62061		0.78297	0.89894	0.62326		0.53147	0.70594	0.35729		0.55363	0.70456	0.39407		0.6349	0.7973	0.45604
1360		0.846	0.91479	0.77198		0.8937	0.94069	0.82191		0.90443	0.94847	0.82225		0.69917	0.81165	0.56763		0.75104	0.87439	0.62143		0.7807	0.89786	0.62041		0.53287	0.70317	0.36091		0.55396	0.70341	0.39148		0.63472	0.79508	0.45441
1361		0.84781	0.91458	0.77276		0.89329	0.93963	0.82183		0.90631	0.94877	0.82478		0.69829	0.81067	0.56719		0.75582	0.87202	0.61913		0.78072	0.89908	0.62283		0.52815	0.70233	0.36177		0.55327	0.70842	0.39242		0.63403	0.79982	0.45302
1362		0.84795	0.9149	0.77069		0.89331	0.94152	0.81948		0.90533	0.94734	0.8228		0.70137	0.80924	0.56945		0.75347	0.87201	0.62279		0.78139	0.90016	0.62828		0.5316	0.70033	0.35661		0.55474	0.70686	0.39377		0.6345	0.79867	0.45164
1363		0.84638	0.9161	0.7737		0.89458	0.94108	0.82175		0.90746	0.94907	0.82585		0.70021	0.81184	0.56745		0.75554	0.8731	0.61653		0.78085	0.89914	0.62652		0.52926	0.70101	0.35965		0.55303	0.70981	0.39199		0.63492	0.80223	0.45571
1364		0.84667	0.91563	0.7688		0.89364	0.94083	0.82137		0.90594	0.94893	0.82559		0.69886	0.8072	0.56248		0.75531	0.8728	0.6205		0.782	0.89864	0.62237		0.52905	0.69673	0.36125		0.55401	0.71374	0.39228		0.63419	0.79829	0.45665
1365		0.84662	0.91618	0.76842		0.89282	0.94252	0.82179		0.90864	0.94925	0.82205		0.69746	0.80772	0.55818		0.75673	0.86947	0.61497		0.78059	0.90041	0.62476		0.52928	0.69528	0.35554		0.54989	0.70971	0.39531		0.6332	0.7953	0.45628
1366		0.84674	0.91447	0.76881		0.89249	0.94351	0.82227		0.90925	0.9498	0.8211		0.69739	0.81081	0.55831		0.75735	0.86761	0.61495		0.77869	0.90017	0.62025		0.52676	0.69198	0.35509		0.55006	0.70893	0.38988		0.63179	0.79417	0.45171
1367		0.84842	0.91568	0.76924		0.89267	0.94291	0.82109		0.90937	0.95033	0.82046		0.7003	0.80854	0.56624		0.75493	0.86853	0.61843		0.77958	0.90063	0.62511		0.52821	0.69229	0.35716		0.5502	0.71244	0.38944		0.63315	0.79526	0.44753
1368		0.84792	0.91525	0.77022		0.89325	0.94345	0.81869		0.9091	0.95028	0.82217		0.69948	0.80838	0.56169		0.75354	0.87004	0.61603		0.77827	0.898	0.62386		0.52604	0.6864	0.3565		0.5477	0.70864	0.39002		0.63441	0.79784	0.44954
1369		0.84708	0.91432	0.76875		0.89431	0.94368	0.81618		0.90745	0.9497	0.81963		0.69358	0.80657	0.56018		0.75442	0.87238	0.61331		0.77535	0.89733	0.62264		0.52716	0.69091	0.3524		0.55046	0.71139	0.39052		0.6305	0.79306	0.43856
1370		0.84764	0.91597	0.76987		0.89325	0.94088	0.81838		0.90499	0.95021	0.81618		0.69677	0.80749	0.55988		0.752	0.86978	0.61225		0.77805	0.89954	0.62427		0.52758	0.68871	0.3566		0.55032	0.71333	0.38604		0.63193	0.79374	0.43743
1371		0.84526	0.91616	0.77075		0.89271	0.94185	0.81806		0.90719	0.95061	0.81607		0.69585	0.80792	0.55275		0.75401	0.87642	0.61251		0.7767	0.8999	0.62126		0.5274	0.69004	0.35214		0.54987	0.71195	0.37776		0.62726	0.79442	0.44266
1372		0.84768	0.91645	0.76868		0.89251	0.94161	0.81713		0.90697	0.95105	0.81825		0.69108	0.80346	0.55387		0.75523	0.87136	0.61235		0.77586	0.89833	0.61884		0.5242	0.69092	0.35746		0.54891	0.71007	0.38301		0.62592	0.79308	0.44323
1373		0.84776	0.91576	0.76691		0.89173	0.94068	0.8203		0.90641	0.94947	0.81732		0.69317	0.80606	0.55925		0.75207	0.87239	0.61183		0.7761	0.89864	0.62086		0.52532	0.68802	0.35692		0.54751	0.71725	0.38341		0.62735	0.79383	0.4431
1374		0.84776	0.91468	0.76693		0.89174	0.94019	0.81416		0.90845	0.9496	0.81596		0.69348	0.80747	0.5527		0.75258	0.86984	0.60877		0.77843	0.89906	0.6207		0.5251	0.68988	0.35293		0.54824	0.70735	0.3763		0.6268	0.79138	0.44695
1375		0.84712	0.91348	0.76941		0.89197	0.94069	0.8166		0.90763	0.95081	0.82147		0.69281	0.80743	0.55171		0.75219	0.86741	0.61078		0.77822	0.89779	0.61748		0.52411	0.69007	0.3514		0.54632	0.71363	0.3752		0.62808	0.79004	0.44679
1376		0.84688	0.91398	0.76741		0.89282	0.94029	0.81708		0.9065	0.95004	0.818		0.69223	0.80524	0.55191		0.75148	0.87014	0.60759		0.78124	0.89966	0.61881		0.52315	0.69201	0.34677		0.54741	0.70877	0.37554		0.62865	0.78701	0.45284
1377		0.84653	0.91528	0.76482		0.89229	0.94186	0.81893		0.90652	0.95066	0.82313		0.69081	0.80628	0.551		0.74976	0.8721	0.61367		0.78368	0.89895	0.62161		0.52226	0.68965	0.3579		0.54585	0.70733	0.3767		0.63164	0.78795	0.45717
1378		0.84584	0.9135	0.76793		0.893	0.94325	0.81818		0.90486	0.9509	0.81936		0.69121	0.80636	0.55305		0.75078	0.87321	0.6107		0.78049	0.8968	0.62215		0.51899	0.68984	0.35005		0.54545	0.70932	0.37115		0.62943	0.7889	0.44533
1379		0.84537	0.91726	0.76893		0.89198	0.94237	0.81477		0.90527	0.95088	0.81678		0.69294	0.80464	0.5564		0.75308	0.87252	0.61178		0.78024	0.89492	0.62148		0.523	0.68911	0.34855		0.5524	0.70244	0.37956		0.63055	0.7946	0.44515
1380		0.84683	0.91774	0.76589		0.89307	0.94298	0.81334		0.90505	0.95037	0.8173		0.69306	0.80239	0.56125		0.74869	0.87434	0.61115		0.78399	0.89628	0.61804		0.52295	0.68901	0.34884		0.55161	0.69968	0.3771		0.62738	0.79409	0.45141
1381		0.846	0.91665	0.76576		0.8934	0.94237	0.81675		0.9058	0.95309	0.81703		0.69224	0.80312	0.5587		0.74946	0.87518	0.60591		0.78316	0.90054	0.6238		0.52059	0.68907	0.34407		0.55043	0.70486	0.37823		0.62902	0.7935	0.44628
1382		0.84807	0.91586	0.76445		0.89442	0.94205	0.81876		0.90477	0.95224	0.8175		0.69316	0.80401	0.5591		0.74891	0.87514	0.61053		0.78064	0.89993	0.62133		0.51864	0.69288	0.3424		0.54994	0.70388	0.37493		0.62817	0.79126	0.45156
1383		0.84731	0.91532	0.76441		0.89368	0.94032	0.81603		0.90416	0.95127	0.8162		0.6915	0.80271	0.5626		0.74713	0.87162	0.60739		0.7802	0.90279	0.62416		0.51887	0.69268	0.34096		0.54764	0.70478	0.37775		0.63135	0.79136	0.4491
1384		0.84518	0.91654	0.76597		0.8941	0.9421	0.8171		0.90414	0.95073	0.81787		0.69084	0.80261	0.56006		0.75289	0.87538	0.60962		0.7802	0.90009	0.62144		0.51603	0.68734	0.34148		0.54559	0.70359	0.37974		0.62825	0.78951	0.44805
1385		0.84684	0.91485	0.7651		0.89339	0.942	0.81748		0.90586	0.95	0.8175		0.69138	0.80491	0.56133		0.74975	0.87386	0.61118		0.78218	0.90259	0.6232		0.51863	0.68902	0.34186		0.54584	0.70387	0.37212		0.62875	0.79286	0.44441
1386		0.84561	0.9121	0.76783		0.89322	0.94126	0.81914		0.90729	0.94981	0.8196		0.69027	0.80791	0.56237		0.74822	0.87865	0.61203		0.78072	0.90065	0.62038		0.52137	0.68633	0.34563		0.54783	0.70587	0.36872		0.62358	0.79514	0.44493
1387		0.84595	0.91363	0.76665		0.89322	0.94144	0.81901		0.90918	0.94998	0.81729		0.68973	0.80756	0.55611		0.74752	0.87659	0.60616		0.7797	0.90126	0.62084		0.51913	0.68554	0.34444		0.54102	0.70506	0.36968		0.62526	0.79599	0.44615
1388		0.84684	0.91152	0.76467		0.89266	0.94197	0.82006		0.90856	0.94979	0.81659		0.6894	0.80621	0.55645		0.74895	0.87301	0.60949		0.77744	0.90062	0.61737		0.51131	0.68419	0.33938		0.54304	0.70719	0.37142		0.62285	0.7928	0.4412
1389		0.84632	0.91428	0.7667		0.89297	0.94056	0.8196		0.90762	0.94995	0.81868		0.68814	0.80529	0.55538		0.75	0.87568	0.60628		0.77778	0.90154	0.61869		0.5117	0.68517	0.3398		0.54144	0.70677	0.37631		0.62352	0.79131	0.44005
1390		0.84787	0.91346	0.767		0.89325	0.94297	0.8188		0.90711	0.94863	0.81837		0.68951	0.80316	0.55495		0.74682	0.87113	0.60957		0.77939	0.90252	0.61916		0.50776	0.68161	0.34117		0.54162	0.70816	0.37193		0.6226	0.79332	0.44339
1391		0.84526	0.91312	0.76657		0.89473	0.94289	0.81865		0.90695	0.94929	0.81675		0.68952	0.80486	0.55763		0.74584	0.86957	0.60589		0.77881	0.90133	0.62136		0.50692	0.68494	0.33968		0.5379	0.71192	0.36431		0.62417	0.79261	0.43679
1392		0.84631	0.91428	0.76604		0.89544	0.94283	0.81757		0.90707	0.95009	0.8174		0.68538	0.80416	0.55861		0.74394	0.8712	0.61024		0.77989	0.90067	0.62133		0.51416	0.6823	0.33248		0.54054	0.71119	0.36539		0.6192	0.78929	0.44456
1393		0.84647	0.91449	0.7683		0.89484	0.94005	0.81804		0.90778	0.94959	0.81469		0.68597	0.80392	0.56143		0.74531	0.87075	0.60713		0.77907	0.89808	0.61848		0.51547	0.67848	0.33862		0.5402	0.70599	0.36378		0.61983	0.79462	0.43506
1394		0.84599	0.9126	0.7676		0.89468	0.94245	0.81589		0.90625	0.95085	0.81755		0.68509	0.80452	0.55827		0.74625	0.87121	0.6089		0.78061	0.89864	0.61797		0.51432	0.6803	0.33577		0.53815	0.70703	0.35875		0.61945	0.79467	0.43692
1395		0.846	0.91361	0.77019		0.89318	0.94377	0.81603		0.90562	0.95208	0.81879		0.68535	0.80321	0.55955		0.74384	0.87547	0.60699		0.78084	0.89517	0.6148		0.50901	0.68407	0.34189		0.53763	0.69975	0.36579		0.61909	0.79384	0.44248
1396		0.84623	0.91278	0.76789		0.895	0.94285	0.8175		0.90586	0.95055	0.81705		0.6859	0.80036	0.55655		0.74158	0.87757	0.6108		0.77801	0.89487	0.61272		0.51133	0.68078	0.34114		0.53722	0.69878	0.36194		0.61771	0.79155	0.43869
1397		0.8456	0.91075	0.76464		0.89411	0.94573	0.81664		0.90522	0.95048	0.82057		0.68518	0.80113	0.55741		0.74446	0.87461	0.60898		0.77914	0.89597	0.61068		0.51484	0.67967	0.33278		0.53645	0.7005	0.36408		0.61698	0.79071	0.43637
1398		0.84423	0.9107	0.76575		0.89443	0.94656	0.81323		0.90452	0.95106	0.82281		0.68595	0.79996	0.55824		0.74214	0.87347	0.60731		0.77706	0.89748	0.60951		0.51323	0.67673	0.33723		0.5374	0.70052	0.36759		0.61583	0.78713	0.43385
1399		0.8463	0.91457	0.76398		0.89411	0.94257	0.81189		0.90574	0.95113	0.81992		0.68652	0.80275	0.55556		0.74229	0.87826	0.60847		0.77766	0.89658	0.61637		0.50933	0.68125	0.33503		0.53498	0.69992	0.36609		0.61816	0.78535	0.4337
1400		0.84615	0.9131	0.76804		0.89546	0.94377	0.81242		0.90597	0.95329	0.82116		0.68926	0.80156	0.5561		0.74256	0.87735	0.60988		0.77915	0.89905	0.62		0.51165	0.68865	0.33413		0.53659	0.7018	0.36089		0.61727	0.78295	0.42556
1401		0.8484	0.91393	0.76452		0.89597	0.94262	0.81087		0.90592	0.95064	0.82042		0.68692	0.80391	0.55399		0.74162	0.87472	0.60691		0.77734	0.89754	0.61972		0.51116	0.68611	0.3301		0.53603	0.70343	0.35816		0.61605	0.78494	0.42651
1402		0.84624	0.91238	0.76754		0.8961	0.94307	0.80899		0.90702	0.94969	0.81647		0.68637	0.80245	0.55181		0.74247	0.87309	0.60763		0.77907	0.8952	0.61794		0.50877	0.68446	0.33558		0.53333	0.69861	0.35955		0.61643	0.78636	0.42699
1403		0.84718	0.91311	0.76663		0.89634	0.94301	0.81116		0.90613	0.95037	0.8194		0.68705	0.79961	0.55191		0.74119	0.87389	0.60102		0.77824	0.89771	0.62096		0.50687	0.67975	0.33082		0.53312	0.69658	0.35827		0.61555	0.78649	0.42831
1404		0.848	0.9158	0.76549		0.89638	0.94339	0.80916		0.90601	0.95015	0.8185		0.68603	0.79864	0.55181		0.7428	0.87435	0.60395		0.77685	0.8987	0.62276		0.50685	0.68388	0.3301		0.53497	0.69941	0.35993		0.61196	0.7869	0.43019
1405		0.84678	0.9157	0.76502		0.89655	0.94197	0.80675		0.90526	0.95096	0.82393		0.68353	0.80201	0.55306		0.73785	0.87301	0.60453		0.77592	0.89605	0.62806		0.50941	0.68368	0.33083		0.53427	0.70392	0.36272		0.61117	0.79097	0.4279
1406		0.84677	0.91763	0.76501		0.89616	0.94354	0.80459		0.9052	0.95106	0.8226		0.68261	0.80169	0.55758		0.74013	0.87216	0.60004		0.77661	0.89469	0.62475		0.50716	0.68382	0.32832		0.53355	0.7003	0.36382		0.61106	0.78251	0.42596
1407		0.84567	0.91717	0.76685		0.89575	0.94228	0.8059		0.90541	0.95051	0.82106		0.68555	0.80161	0.55618		0.73829	0.86899	0.59921		0.7764	0.89265	0.62397		0.50427	0.68167	0.33026		0.53551	0.69575	0.36		0.60664	0.78923	0.42554
1408		0.84772	0.91844	0.76747		0.89564	0.94255	0.81254		0.90419	0.95041	0.82183		0.68495	0.80216	0.5571		0.74094	0.87034	0.59875		0.77641	0.89207	0.62518		0.50425	0.67674	0.32798		0.53061	0.6945	0.35756		0.60797	0.79014	0.42291
1409		0.84804	0.91665	0.76699		0.89518	0.94328	0.81133		0.90414	0.95174	0.82137		0.68401	0.8017	0.55169		0.74183	0.87079	0.60157		0.77398	0.89504	0.6227		0.50222	0.67791	0.33193		0.53092	0.69732	0.35957		0.60825	0.78601	0.42247
1410		0.8455	0.91684	0.76725		0.89555	0.94282	0.81177		0.90466	0.94948	0.82265		0.68449	0.79996	0.54731		0.74224	0.8701	0.60158		0.77443	0.89487	0.62557		0.50325	0.67287	0.33079		0.53213	0.69658	0.35798		0.60806	0.78722	0.42134
1411		0.84809	0.91813	0.76497		0.89355	0.94463	0.8132		0.90303	0.95071	0.82041		0.68511	0.8016	0.55075		0.74134	0.87108	0.60295		0.77134	0.89305	0.62157		0.5	0.6674	0.32609		0.53147	0.69266	0.3571		0.6085	0.78921	0.4217
1412		0.84715	0.91471	0.76295		0.89209	0.94433	0.81178		0.90499	0.95136	0.81949		0.68284	0.80114	0.54972		0.74166	0.87109	0.60142		0.77186	0.89058	0.62134		0.50215	0.66933	0.32839		0.52929	0.68902	0.35661		0.60628	0.7858	0.417
1413		0.84638	0.91697	0.76665		0.89221	0.94389	0.80954		0.90495	0.95047	0.8213		0.68412	0.79707	0.54809		0.74254	0.87107	0.60463		0.77238	0.89307	0.61965		0.50052	0.67132	0.32852		0.53213	0.69516	0.35688		0.60817	0.78122	0.42102
1414		0.84221	0.91735	0.76567		0.893	0.944	0.80771		0.90476	0.94942	0.81995		0.68081	0.79996	0.54908		0.74491	0.87218	0.60333		0.76991	0.89069	0.62019		0.49948	0.67307	0.32757		0.52996	0.69039	0.35103		0.60756	0.78258	0.42378
1415		0.84476	0.91781	0.7656		0.89244	0.94561	0.80892		0.90562	0.94988	0.82292		0.68167	0.80245	0.54971		0.74431	0.87356	0.60624		0.77263	0.89437	0.61986		0.50102	0.67098	0.33083		0.52733	0.68966	0.35522		0.60734	0.78015	0.41942
1416		0.84607	0.91723	0.76622		0.89272	0.94648	0.80603		0.90625	0.95119	0.81823		0.68075	0.7987	0.54971		0.74169	0.86886	0.6069		0.77516	0.89561	0.61577		0.5	0.67349	0.32416		0.52488	0.68736	0.35033		0.60675	0.78135	0.41812
1417		0.84556	0.91864	0.76415		0.89448	0.9449	0.81064		0.90559	0.94985	0.82278		0.68416	0.80158	0.54592		0.73854	0.86896	0.60717		0.77397	0.89426	0.62183		0.4979	0.67233	0.32449		0.5268	0.69067	0.34991		0.60448	0.77852	0.41445
1418		0.84623	0.91752	0.76774		0.89355	0.94455	0.80936		0.90596	0.9517	0.82208		0.6828	0.80029	0.54768		0.73869	0.87301	0.60684		0.77161	0.89413	0.61701		0.49797	0.67014	0.32525		0.5261	0.68575	0.35549		0.60369	0.78264	0.41898
1419		0.8479	0.91633	0.76774		0.89251	0.94571	0.80934		0.90553	0.95115	0.81945		0.68209	0.79642	0.54512		0.73581	0.86769	0.60493		0.77704	0.89605	0.61722		0.5	0.6726	0.32303		0.52817	0.69222	0.34747		0.60422	0.7818	0.41386
1420		0.84639	0.91575	0.76695		0.89249	0.94459	0.80889		0.90555	0.95234	0.81978		0.68321	0.8014	0.54714		0.73713	0.86582	0.60309		0.77825	0.89536	0.61664		0.49548	0.66805	0.32303		0.52378	0.68956	0.35131		0.60152	0.7813	0.41117
1421		0.84578	0.91412	0.76861		0.89212	0.94561	0.81086		0.90458	0.95194	0.81756		0.68114	0.80139	0.54071		0.74142	0.86857	0.59956		0.77654	0.89735	0.6134		0.49396	0.6689	0.32513		0.52537	0.69336	0.3494		0.60486	0.78036	0.41399
1422		0.84489	0.91792	0.76604		0.89343	0.9446	0.81142		0.90557	0.94968	0.81732		0.67939	0.7995	0.54163		0.74043	0.86808	0.60127		0.77754	0.89768	0.61291		0.49593	0.67114	0.32285		0.5234	0.69105	0.34639		0.60613	0.78062	0.41376
1423		0.84527	0.91759	0.76612		0.8931	0.94354	0.81357		0.90383	0.95217	0.81683		0.68277	0.80151	0.5472		0.73913	0.87126	0.60093		0.77684	0.89637	0.61149		0.49339	0.67031	0.31905		0.52519	0.6884	0.34412		0.60614	0.78048	0.41731
1424		0.84646	0.91938	0.76537		0.89264	0.94414	0.81134		0.90258	0.95122	0.8171		0.68033	0.79773	0.54026		0.73729	0.86998	0.60135		0.77602	0.89278	0.61072		0.49476	0.66728	0.31826		0.52465	0.68678	0.3465		0.60577	0.77541	0.41666
1425		0.84652	0.92015	0.76606		0.89346	0.94462	0.81496		0.90329	0.95027	0.8164		0.67904	0.80151	0.54416		0.7355	0.86976	0.59421		0.77332	0.89372	0.6137		0.4967	0.66807	0.31605		0.52313	0.68353	0.34677		0.6048	0.77749	0.41764
1426		0.84547	0.91825	0.76698		0.89305	0.94433	0.81438		0.90471	0.95086	0.81461		0.68094	0.79878	0.54164		0.73726	0.86975	0.59352		0.77386	0.8953	0.61587		0.4985	0.66375	0.31974		0.51996	0.68364	0.34888		0.60401	0.77852	0.41242
1427		0.8464	0.91786	0.76609		0.89118	0.94556	0.81518		0.90556	0.9501	0.81613		0.677	0.79777	0.53694		0.74006	0.87091	0.59642		0.7713	0.89575	0.60918		0.49154	0.66299	0.31929		0.52037	0.68758	0.351		0.60561	0.77765	0.41096
1428		0.8463	0.91648	0.76544		0.89293	0.94497	0.81189		0.90652	0.95091	0.81483		0.67834	0.79908	0.53914		0.73919	0.87318	0.59544		0.76706	0.89423	0.61222		0.49227	0.66594	0.3156		0.51934	0.68519	0.35036		0.60131	0.78039	0.41086
1429		0.8463	0.91907	0.76798		0.89301	0.94427	0.81061		0.9061	0.94939	0.82016		0.67526	0.7982	0.53947		0.73626	0.87475	0.59619		0.76598	0.89219	0.61137		0.49679	0.66644	0.31914		0.51915	0.68539	0.3508		0.59958	0.78016	0.40756
1430		0.84542	0.91837	0.76618		0.89247	0.94481	0.8116		0.90584	0.95056	0.82062		0.67642	0.79919	0.54081		0.73741	0.87274	0.59472		0.77089	0.89391	0.61169		0.4913	0.66467	0.31356		0.52196	0.6873	0.35218		0.59891	0.78265	0.41473
1431		0.84461	0.91977	0.76835		0.89378	0.94481	0.81253		0.90686	0.95118	0.81906		0.6804	0.79669	0.5427		0.73734	0.87356	0.59768		0.77063	0.89157	0.6091		0.49042	0.66365	0.3105		0.51905	0.68422	0.34604		0.59895	0.77887	0.41204
1432		0.84387	0.91598	0.76564		0.89272	0.94487	0.81142		0.90698	0.94988	0.82338		0.6794	0.8	0.53944		0.73471	0.87654	0.59823		0.76994	0.89245	0.60714		0.49044	0.66512	0.30755		0.51976	0.6826	0.34772		0.6	0.77842	0.4119
1433		0.84389	0.91549	0.76697		0.89286	0.94487	0.81365		0.90523	0.95058	0.82179		0.67857	0.79906	0.54177		0.73734	0.87617	0.59231		0.76532	0.89023	0.61266		0.49035	0.66369	0.30777		0.51877	0.6838	0.34494		0.59791	0.7818	0.41279
1434		0.84378	0.91669	0.76777		0.89271	0.94484	0.81452		0.90476	0.95056	0.82366		0.67824	0.79897	0.53602		0.73461	0.87641	0.59103		0.76542	0.89251	0.60606		0.49118	0.66516	0.30493		0.51398	0.68699	0.34771		0.59535	0.78048	0.41059
1435		0.84541	0.91511	0.76482		0.8919	0.94207	0.80822		0.90364	0.95116	0.8211		0.6763	0.79595	0.54331		0.7334	0.87068	0.59172		0.76453	0.89575	0.60374		0.48894	0.66525	0.30967		0.51222	0.68271	0.3446		0.59707	0.78035	0.41253
1436		0.84343	0.91614	0.76482		0.89358	0.9441	0.813		0.90547	0.95078	0.81918		0.67506	0.79749	0.54271		0.73318	0.87129	0.58656		0.77047	0.89389	0.60496		0.48952	0.66519	0.30904		0.51475	0.68371	0.34306		0.59778	0.78115	0.41432
1437		0.84585	0.91783	0.76467		0.89186	0.94314	0.8112		0.90486	0.95123	0.81747		0.67559	0.79417	0.54086		0.73499	0.8733	0.58743		0.77265	0.89526	0.60925		0.48947	0.67042	0.31019		0.51579	0.6876	0.33943		0.59867	0.77474	0.41493
1438		0.84592	0.91756	0.76633		0.89139	0.94181	0.81034		0.905	0.95056	0.81677		0.67611	0.79492	0.54071		0.73592	0.86925	0.58717		0.77114	0.89438	0.61002		0.48366	0.66793	0.31565		0.51129	0.69094	0.34371		0.59743	0.77988	0.41024
1439		0.8434	0.91777	0.76655		0.89166	0.94399	0.8084		0.90598	0.9496	0.8148		0.67829	0.79737	0.54375		0.73415	0.86931	0.58701		0.76843	0.89524	0.61323		0.48689	0.66982	0.31399		0.51498	0.69124	0.33576		0.59711	0.78452	0.41175
1440		0.84294	0.91841	0.76513		0.8897	0.94475	0.81055		0.90728	0.95036	0.8136		0.67911	0.79676	0.54396		0.73214	0.87088	0.5845		0.76709	0.89388	0.61876		0.48557	0.66626	0.31771		0.52039	0.68944	0.33967		0.5973	0.78277	0.40938
1441		0.84349	0.91718	0.76661		0.89183	0.94459	0.81267		0.90625	0.95065	0.81901		0.67697	0.79339	0.54798		0.73269	0.86866	0.5834		0.76649	0.89111	0.61332		0.48335	0.67145	0.31537		0.51886	0.6914	0.33556		0.59898	0.77811	0.40727
1442		0.84431	0.91749	0.76626		0.89257	0.94281	0.81051		0.905	0.9506	0.81733		0.67638	0.79503	0.54014		0.73167	0.86765	0.58717		0.76502	0.8917	0.6092		0.48543	0.6712	0.31336		0.51749	0.68977	0.33979		0.59824	0.77743	0.40877
1443		0.84484	0.91612	0.76621		0.89216	0.94272	0.80911		0.90419	0.95212	0.81552		0.67371	0.7916	0.53837		0.73399	0.86688	0.58422		0.76313	0.89114	0.60826		0.47956	0.67157	0.31458		0.51782	0.68506	0.33906		0.59773	0.77968	0.40596
1444		0.84384	0.91812	0.7665		0.89254	0.94146	0.81481		0.90622	0.9515	0.81564		0.67559	0.7883	0.53823		0.73409	0.86594	0.58874		0.76516	0.89379	0.60629		0.4793	0.66444	0.31439		0.51686	0.68905	0.337		0.59846	0.77732	0.40052
1445		0.8436	0.91832	0.76662		0.89213	0.94224	0.81655		0.90534	0.95116	0.8139		0.67318	0.7908	0.53645		0.73448	0.8649	0.58923		0.76706	0.89163	0.60653		0.4806	0.66269	0.31255		0.51884	0.69303	0.34674		0.59917	0.77571	0.40551
1446		0.84521	0.91827	0.766		0.89269	0.94193	0.81057		0.90584	0.95038	0.81164		0.67123	0.79533	0.53721		0.73507	0.86398	0.58837		0.76364	0.89131	0.60832		0.47954	0.66111	0.31149		0.51954	0.68873	0.34257		0.59725	0.77161	0.40619
1447		0.84498	0.91751	0.76729		0.89463	0.94356	0.81226		0.90529	0.95041	0.81426		0.67054	0.79813	0.53609		0.73401	0.86185	0.58784		0.76414	0.8921	0.61083		0.47941	0.6614	0.31198		0.5164	0.68868	0.33858		0.5961	0.77396	0.40491
1448		0.8433	0.91843	0.7672		0.89398	0.94102	0.81609		0.9059	0.95092	0.81368		0.67498	0.79527	0.53786		0.73378	0.86448	0.59126		0.76362	0.88932	0.60915		0.47691	0.65614	0.31093		0.51348	0.688	0.33945		0.5944	0.77104	0.40529
1449		0.84262	0.91904	0.77012		0.89345	0.94363	0.81605		0.90548	0.95116	0.81754		0.67342	0.79669	0.53706		0.73125	0.86721	0.58827		0.76241	0.893	0.60998		0.4758	0.6534	0.31135		0.51277	0.68958	0.33399		0.59437	0.77354	0.40037
1450		0.844	0.91842	0.76757		0.89388	0.94214	0.81649		0.90575	0.95009	0.81859		0.67191	0.79665	0.54161		0.73144	0.87069	0.58813		0.76232	0.8942	0.61367		0.47649	0.65856	0.30762		0.51302	0.68579	0.33082		0.58935	0.76905	0.40051
1451		0.84337	0.91878	0.76585		0.89318	0.94317	0.81403		0.905	0.94895	0.82066		0.67428	0.79344	0.53933		0.73046	0.86987	0.58927		0.76426	0.89519	0.61009		0.47451	0.65441	0.30811		0.50901	0.6847	0.3301		0.59224	0.76768	0.40352
1452		0.84432	0.91867	0.76651		0.89203	0.94214	0.81183		0.90576	0.94965	0.82266		0.67169	0.79481	0.53455		0.73035	0.86856	0.58582		0.76054	0.89428	0.60814		0.4728	0.65801	0.30487		0.50745	0.68485	0.33195		0.5901	0.76564	0.39953
1453		0.84517	0.91888	0.77014		0.89289	0.94278	0.80942		0.90601	0.94897	0.81784		0.67329	0.79596	0.53519		0.73014	0.86936	0.58278		0.76205	0.89213	0.6042		0.47491	0.65961	0.30904		0.51146	0.68679	0.32946		0.5907	0.77056	0.40181
1454		0.84527	0.91793	0.77076		0.89313	0.94299	0.81267		0.90519	0.94806	0.81558		0.67238	0.79284	0.53451		0.73156	0.87074	0.58769		0.76278	0.88866	0.60763		0.47444	0.66349	0.30417		0.50655	0.69026	0.32722		0.58923	0.77231	0.4062
1455		0.84356	0.9183	0.76831		0.89288	0.94259	0.81489		0.90668	0.94973	0.81362		0.67213	0.7934	0.53661		0.73081	0.86699	0.5883		0.76284	0.89093	0.60523		0.47868	0.66022	0.30545		0.50814	0.6871	0.32944		0.59059	0.77018	0.40386
1456		0.84489	0.91815	0.76861		0.89278	0.94324	0.81234		0.90452	0.9494	0.81585		0.67184	0.79079	0.53204		0.73022	0.86791	0.58667		0.76477	0.88993	0.60595		0.47352	0.66051	0.30165		0.50956	0.68877	0.33069		0.59141	0.77139	0.40608
1457		0.84638	0.91811	0.76872		0.8927	0.94298	0.81364		0.90549	0.94886	0.81692		0.67139	0.79019	0.52681		0.73131	0.86493	0.58853		0.76424	0.88811	0.60601		0.47353	0.66089	0.30225		0.50824	0.69043	0.33131		0.59096	0.77209	0.398
1458		0.84488	0.91966	0.76851		0.89303	0.94196	0.81433		0.90343	0.95097	0.81575		0.67113	0.78915	0.53114		0.73389	0.86465	0.5862		0.76547	0.89171	0.60447		0.47183	0.66077	0.30128		0.50636	0.68972	0.33134		0.58881	0.77056	0.39865
1459		0.84475	0.91593	0.76446		0.89272	0.94007	0.81504		0.9041	0.95152	0.81781		0.66846	0.78768	0.5285		0.73347	0.86622	0.5916		0.76556	0.88916	0.60182		0.47523	0.65404	0.30223		0.51035	0.6864	0.3353		0.59168	0.76702	0.40091
1460		0.84417	0.91732	0.76513		0.89106	0.94226	0.81509		0.90362	0.95274	0.81511		0.67082	0.78808	0.53396		0.72991	0.86389	0.59031		0.76687	0.88981	0.6061		0.47155	0.65301	0.30085		0.50852	0.68416	0.33271		0.58861	0.77131	0.39423
1461		0.84347	0.91609	0.76655		0.89228	0.94379	0.81702		0.9039	0.95054	0.81766		0.67149	0.78899	0.53454		0.7299	0.8662	0.58175		0.76324	0.88882	0.60434		0.47144	0.64934	0.30543		0.50729	0.68295	0.32607		0.59048	0.77405	0.39737
1462		0.8457	0.91756	0.76711		0.8931	0.94236	0.81746		0.90408	0.95321	0.8151		0.67265	0.78664	0.53179		0.72744	0.86362	0.5827		0.76502	0.88549	0.60332		0.46941	0.65775	0.30004		0.50627	0.6826	0.32265		0.5914	0.7712	0.38923
1463		0.84579	0.91645	0.76668		0.8941	0.94136	0.81871		0.90439	0.9544	0.81377		0.66978	0.78873	0.53276		0.72604	0.86295	0.58514		0.76314	0.89011	0.60479		0.47242	0.6575	0.30483		0.50402	0.68023	0.32727		0.59071	0.76986	0.38533
1464		0.84472	0.91792	0.76534		0.8926	0.94185	0.82058		0.90443	0.9543	0.81257		0.67256	0.7915	0.53221		0.72887	0.86105	0.58333		0.76277	0.8877	0.60542		0.47047	0.65256	0.30669		0.50218	0.6796	0.32639		0.59386	0.7676	0.38365
1465		0.84414	0.91698	0.76551		0.89448	0.9411	0.81668		0.90276	0.95238	0.81114		0.67242	0.79203	0.53149		0.72921	0.8659	0.58086		0.75987	0.88813	0.60638		0.46842	0.65103	0.29983		0.50319	0.67655	0.32508		0.58823	0.76781	0.38492
1466		0.8448	0.91636	0.7654		0.89397	0.94237	0.81555		0.90282	0.95218	0.81011		0.67191	0.7956	0.53113		0.72818	0.86145	0.58046		0.75876	0.89193	0.60532		0.46456	0.64874	0.29819		0.50213	0.68081	0.3299		0.58547	0.76733	0.39194
1467		0.84456	0.91598	0.76625		0.89511	0.94195	0.81504		0.90192	0.95198	0.81144		0.67031	0.79545	0.53061		0.72902	0.8589	0.58085		0.75903	0.8933	0.60518		0.46422	0.65144	0.29937		0.50206	0.68094	0.32603		0.58509	0.76759	0.39419
1468		0.84418	0.91645	0.76229		0.89392	0.94238	0.81294		0.9031	0.95201	0.80913		0.67103	0.79575	0.53279		0.72613	0.86027	0.58251		0.75896	0.89462	0.6		0.46399	0.65041	0.29957		0.50165	0.68222	0.33261		0.58429	0.76464	0.3889
1469		0.84418	0.91457	0.76215		0.89443	0.94183	0.81004		0.90299	0.95121	0.809		0.6691	0.79313	0.52681		0.72967	0.86505	0.57156		0.75887	0.89255	0.60132		0.46219	0.65199	0.30285		0.49949	0.67986	0.33138		0.58658	0.76409	0.39575
1470		0.84585	0.91633	0.7623		0.89484	0.94195	0.8093		0.90342	0.95058	0.81098		0.67172	0.7934	0.5255		0.73399	0.86828	0.57399		0.75862	0.89303	0.60125		0.46083	0.64965	0.3		0.50055	0.68242	0.32799		0.59004	0.7639	0.38706
1471		0.84498	0.91824	0.76374		0.89358	0.93956	0.8117		0.904	0.95144	0.81881		0.66838	0.79545	0.52794		0.73437	0.86839	0.57278		0.75469	0.89451	0.6013		0.46211	0.6542	0.30254		0.50154	0.67887	0.32788		0.58942	0.76477	0.38586
1472		0.84392	0.91891	0.76208		0.89382	0.94225	0.81164		0.90416	0.95208	0.81589		0.6694	0.79039	0.53034		0.73128	0.86604	0.57104		0.75845	0.89392	0.59849		0.46015	0.65292	0.29963		0.501	0.67788	0.33201		0.58963	0.7653	0.38283
1473		0.84417	0.91789	0.76131		0.89372	0.94306	0.81029		0.90487	0.95293	0.81375		0.66873	0.79423	0.53144		0.72966	0.86259	0.56749		0.75885	0.89416	0.60283		0.46157	0.64819	0.29869		0.5	0.67822	0.32751		0.58755	0.76832	0.38696
1474		0.84401	0.91868	0.76496		0.89376	0.94271	0.81136		0.907	0.9521	0.81543		0.66667	0.79352	0.52962		0.73088	0.86519	0.56985		0.75756	0.89396	0.59483		0.45882	0.64991	0.29977		0.50216	0.6766	0.3355		0.58531	0.76349	0.38552
1475		0.84382	0.92149	0.76384		0.89264	0.94255	0.81171		0.9048	0.95192	0.81359		0.66801	0.79309	0.53057		0.72982	0.86391	0.56957		0.75632	0.89753	0.59925		0.4575	0.64981	0.29985		0.50375	0.67537	0.3334		0.5877	0.76353	0.3824
1476		0.84569	0.91824	0.76718		0.89229	0.94299	0.81182		0.90433	0.95206	0.81498		0.66564	0.79431	0.52986		0.72967	0.86119	0.56636		0.75964	0.89334	0.59655		0.4577	0.64792	0.29962		0.50373	0.67892	0.32496		0.58824	0.75924	0.38839
1477		0.84548	0.91882	0.76579		0.89195	0.94223	0.81349		0.90392	0.95356	0.81677		0.66767	0.79663	0.52433		0.72284	0.86251	0.57303		0.75912	0.89311	0.59519		0.45415	0.64977	0.30085		0.50381	0.67826	0.32592		0.58426	0.75956	0.38401
1478		0.84455	0.91943	0.76484		0.89124	0.94291	0.81079		0.90634	0.95296	0.81546		0.66733	0.79662	0.52444		0.72746	0.86264	0.57155		0.76374	0.89406	0.59501		0.4555	0.64691	0.29924		0.50111	0.67425	0.32155		0.58985	0.76336	0.37705
1479		0.84623	0.9182	0.76577		0.89087	0.94187	0.81024		0.90559	0.95287	0.81602		0.66735	0.79659	0.52267		0.72343	0.86165	0.57269		0.76189	0.89333	0.59734		0.45157	0.65275	0.30041		0.5	0.67557	0.3191		0.58999	0.75664	0.3755
1480		0.84705	0.91908	0.76251		0.89174	0.94161	0.8143		0.90606	0.95178	0.81568		0.66952	0.79495	0.52589		0.72131	0.85709	0.57608		0.75966	0.89417	0.59667		0.45369	0.64607	0.29515		0.49951	0.67341	0.31526		0.58869	0.76264	0.37591
1481		0.84512	0.91903	0.76506		0.89031	0.94259	0.8142		0.90635	0.95146	0.81874		0.66739	0.79461	0.52368		0.72023	0.86192	0.57224		0.75996	0.8919	0.59392		0.45258	0.6481	0.29865		0.5	0.67482	0.3181		0.58657	0.76246	0.37713
1482		0.84481	0.91814	0.76823		0.89066	0.94183	0.81378		0.90557	0.9515	0.81478		0.66878	0.79168	0.52288		0.72056	0.85745	0.5693		0.76046	0.89348	0.59206		0.45417	0.64541	0.2941		0.5	0.67026	0.3201		0.58638	0.7627	0.3739
1483		0.84506	0.91912	0.76678		0.89035	0.9424	0.81158		0.9065	0.94977	0.81618		0.6681	0.7913	0.52426		0.72418	0.85836	0.57309		0.75901	0.89429	0.5824		0.45287	0.64873	0.29491		0.49944	0.67503	0.31707		0.58179	0.76205	0.37453
1484		0.84532	0.9181	0.76227		0.89088	0.94201	0.81607		0.9073	0.95003	0.81971		0.66735	0.79178	0.52549		0.72553	0.85619	0.57034		0.75761	0.89529	0.58951		0.45396	0.64472	0.29043		0.49786	0.67092	0.31786		0.57958	0.76376	0.37839
1485		0.84297	0.91903	0.76573		0.89018	0.94114	0.8128		0.90668	0.95053	0.81651		0.66968	0.79344	0.52318		0.7267	0.85387	0.57436		0.75901	0.89296	0.59546		0.45574	0.64801	0.29189		0.49839	0.6713	0.31665		0.5798	0.76254	0.37437
1486		0.8445	0.91794	0.76201		0.89108	0.94026	0.8142		0.90564	0.95253	0.81925		0.66874	0.79378	0.51731		0.72538	0.85543	0.5664		0.7564	0.89296	0.58891		0.45361	0.64463	0.29241		0.49776	0.67361	0.31177		0.57837	0.76354	0.37485
1487		0.84333	0.91675	0.76514		0.89118	0.94169	0.81547		0.90657	0.95206	0.81949		0.66734	0.79436	0.51607		0.72604	0.8615	0.56107		0.75367	0.89257	0.5953		0.45349	0.64384	0.28908		0.49757	0.66914	0.31373		0.58008	0.76252	0.3772
1488		0.84469	0.916	0.76465		0.89128	0.94248	0.81493		0.90661	0.95207	0.82002		0.666	0.79145	0.52126		0.72432	0.85541	0.5627		0.75684	0.89556	0.59144		0.45521	0.6468	0.28785		0.49364	0.66667	0.30859		0.57828	0.7667	0.37691
1489		0.84313	0.91646	0.76372		0.89128	0.94285	0.81921		0.90345	0.95316	0.8202		0.666	0.7904	0.52006		0.72484	0.858	0.55799		0.75413	0.89586	0.59032		0.45369	0.64881	0.29104		0.49623	0.66946	0.31085		0.5805	0.76465	0.37056
1490		0.84329	0.91635	0.76311		0.891	0.94243	0.81867		0.90323	0.95224	0.81731		0.66533	0.7917	0.52064		0.71851	0.85837	0.56129		0.75586	0.88999	0.59037		0.45209	0.64913	0.29012		0.49484	0.67153	0.31169		0.57804	0.76209	0.3728
1491		0.84436	0.91485	0.76495		0.89212	0.94311	0.8136		0.90415	0.95133	0.81743		0.66531	0.79323	0.52142		0.7204	0.8584	0.55629		0.75773	0.88719	0.59319		0.45332	0.64565	0.28916		0.49349	0.67234	0.31035		0.57975	0.75659	0.37485
1492		0.84159	0.91484	0.76505		0.89156	0.94137	0.81441		0.90632	0.95214	0.81702		0.66237	0.79261	0.52282		0.72321	0.85858	0.55514		0.75647	0.88908	0.59054		0.44797	0.64695	0.28433		0.49197	0.67044	0.30886		0.57921	0.75957	0.37138
1493		0.84159	0.9166	0.76357		0.89009	0.94205	0.81856		0.90555	0.95156	0.81442		0.66193	0.79235	0.51636		0.72354	0.86195	0.55753		0.75496	0.8894	0.59149		0.44795	0.64549	0.28524		0.49262	0.67104	0.3103		0.57491	0.76198	0.37138
1494		0.84298	0.91771	0.76129		0.89044	0.94151	0.81797		0.90533	0.95116	0.81772		0.66398	0.79292	0.51826		0.7245	0.86112	0.55908		0.75463	0.88852	0.58893		0.44644	0.64369	0.28333		0.4936	0.66847	0.30746		0.57856	0.7604	0.36699
1495		0.84059	0.91681	0.76255		0.88959	0.94139	0.81578		0.90558	0.95371	0.81997		0.66527	0.79107	0.515		0.72471	0.86157	0.55756		0.75394	0.89097	0.59054		0.44581	0.64556	0.28192		0.49678	0.66808	0.30571		0.57376	0.75629	0.36524
1496		0.84014	0.91648	0.76552		0.89099	0.94036	0.81414		0.90539	0.95191	0.82018		0.66667	0.7922	0.51765		0.72001	0.85724	0.55403		0.75418	0.89346	0.59075		0.44376	0.64764	0.28459		0.49209	0.66206	0.30638		0.57467	0.75805	0.3652
1497		0.84201	0.91867	0.76213		0.89091	0.94026	0.81343		0.90652	0.95274	0.82046		0.66402	0.79238	0.51992		0.72262	0.85582	0.55311		0.75488	0.89348	0.5905		0.4442	0.64937	0.28487		0.49101	0.65567	0.30853		0.57273	0.76092	0.36318
1498		0.84139	0.91646	0.76381		0.89086	0.94056	0.81521		0.90588	0.95227	0.82076		0.66431	0.79269	0.51651		0.72199	0.85998	0.56044		0.7564	0.88866	0.59087		0.44351	0.64605	0.28605		0.48609	0.66292	0.30821		0.57558	0.75807	0.36939
1499		0.84237	0.91648	0.76374		0.89131	0.94104	0.81124		0.90665	0.95302	0.82113		0.66211	0.79189	0.51637		0.72204	0.85776	0.56165		0.75717	0.88955	0.58871		0.44674	0.64803	0.28049		0.48528	0.66152	0.30797		0.57487	0.76025	0.36407
1500		0.84363	0.91783	0.75933		0.89282	0.94296	0.81076		0.90716	0.95442	0.81779		0.66302	0.79001	0.51735		0.72035	0.85358	0.55567		0.7584	0.88887	0.58897		0.44254	0.64612	0.28015		0.48394	0.66197	0.31177		0.57082	0.75735	0.35865
1501		0.84429	0.91833	0.7611		0.89116	0.94064	0.81343		0.90741	0.95229	0.81649		0.66398	0.78988	0.51926		0.72016	0.85548	0.55372		0.75421	0.89106	0.58642		0.44212	0.6415	0.28098		0.48648	0.65819	0.31135		0.57068	0.75759	0.36008
1502		0.8446	0.91889	0.76275		0.89107	0.93964	0.81626		0.90734	0.95217	0.8164		0.65871	0.78861	0.51316		0.72047	0.85145	0.55247		0.75261	0.88784	0.58356		0.44432	0.6375	0.28302		0.48592	0.66046	0.31014		0.57188	0.75696	0.35921
1503		0.84269	0.91822	0.76062		0.89203	0.94063	0.81552		0.90541	0.95218	0.81513		0.65768	0.78657	0.51097		0.72153	0.85178	0.55988		0.75159	0.89075	0.58758		0.44385	0.63877	0.28474		0.4851	0.66383	0.30886		0.57222	0.75248	0.35639
1504		0.8431	0.91682	0.75987		0.89065	0.94031	0.8152		0.90705	0.9518	0.81642		0.66103	0.78765	0.50883		0.72005	0.84998	0.55678		0.7516	0.88744	0.5853		0.44349	0.63741	0.28259		0.48476	0.66489	0.30532		0.56996	0.75326	0.35626
1505		0.84264	0.91905	0.76104		0.89173	0.94126	0.81542		0.90707	0.95345	0.81781		0.6585	0.78531	0.51184		0.71839	0.84897	0.5503		0.75405	0.88712	0.58634		0.44102	0.63454	0.28058		0.48269	0.66696	0.30172		0.56785	0.75168	0.35319
1506		0.84388	0.91598	0.76211		0.89329	0.94071	0.81464		0.90668	0.95321	0.8137		0.65731	0.78686	0.51242		0.71902	0.84995	0.55272		0.75248	0.88961	0.58838		0.43908	0.63467	0.28117		0.48368	0.66445	0.30412		0.56742	0.75403	0.35235
1507		0.84285	0.91584	0.76679		0.89251	0.94197	0.81425		0.90741	0.95171	0.81377		0.65811	0.78701	0.51018		0.71891	0.8545	0.55718		0.75029	0.89019	0.58224		0.43807	0.63835	0.28074		0.48503	0.66897	0.30245		0.56723	0.752	0.3542
1508		0.84384	0.91847	0.76488		0.89278	0.94104	0.81371		0.90668	0.95237	0.81414		0.65998	0.78415	0.5097		0.71697	0.85389	0.55569		0.75205	0.89007	0.58168		0.44017	0.63264	0.28695		0.48504	0.66089	0.30547		0.56448	0.75646	0.35611
1509		0.84334	0.91785	0.76352		0.89399	0.93955	0.81504		0.90726	0.95344	0.81585		0.65891	0.78542	0.50844		0.71947	0.85076	0.55276		0.75367	0.88808	0.57615		0.43817	0.63065	0.28635		0.48198	0.66125	0.30237		0.56375	0.74995	0.35598
1510		0.84337	0.91793	0.7667		0.89176	0.94193	0.81444		0.90671	0.95393	0.81254		0.65697	0.78431	0.50752		0.71801	0.85668	0.55287		0.75406	0.88427	0.57885		0.43505	0.63313	0.28474		0.47826	0.66775	0.30199		0.56481	0.75221	0.36485
1511		0.84561	0.91746	0.76388		0.89339	0.94101	0.81352		0.90536	0.9542	0.81052		0.65823	0.78044	0.50557		0.7171	0.85596	0.54646		0.75207	0.8847	0.57557		0.43521	0.63185	0.28604		0.48098	0.6696	0.30439		0.56545	0.7515	0.36427
1512		0.84623	0.91631	0.76273		0.89334	0.94082	0.81328		0.90409	0.95345	0.8121		0.66131	0.77925	0.50637		0.71853	0.85557	0.54619		0.75213	0.8861	0.57287		0.43533	0.62808	0.29064		0.47832	0.66843	0.30228		0.56179	0.74926	0.35491
1513		0.84469	0.91584	0.76514		0.89254	0.93985	0.81127		0.90504	0.95295	0.80718		0.65934	0.78247	0.50675		0.71664	0.86117	0.54727		0.75208	0.88703	0.57824		0.43668	0.62702	0.27957		0.48016	0.66939	0.30601		0.56467	0.75498	0.35472
1514		0.84584	0.91585	0.76635		0.89104	0.93947	0.81065		0.90538	0.95275	0.81049		0.65673	0.78318	0.50987		0.71678	0.86059	0.55072		0.75355	0.89277	0.58127		0.43726	0.63034	0.27692		0.47733	0.66725	0.30541		0.56517	0.75355	0.35671
1515		0.84195	0.91735	0.76261		0.89021	0.94022	0.81239		0.90615	0.95324	0.8106		0.65479	0.78244	0.51037		0.71992	0.85989	0.55118		0.75235	0.89018	0.58029		0.4388	0.63528	0.2769		0.47851	0.66607	0.30107		0.56303	0.75382	0.35759
1516		0.84242	0.91585	0.76533		0.89154	0.93912	0.81446		0.90533	0.95138	0.81929		0.65369	0.78193	0.51434		0.71869	0.8565	0.54763		0.75261	0.8888	0.58017		0.43317	0.62795	0.27539		0.47685	0.66402	0.30084		0.56328	0.76079	0.35442
1517		0.84232	0.91718	0.76296		0.8902	0.94005	0.81457		0.90587	0.9526	0.81711		0.65489	0.7831	0.51373		0.71821	0.8596	0.54746		0.75298	0.88789	0.57282		0.43555	0.63354	0.27398		0.47629	0.66603	0.30208		0.5625	0.75692	0.35988
1518		0.84448	0.91768	0.7633		0.89085	0.93876	0.81603		0.90608	0.95196	0.81558		0.65307	0.78416	0.51061		0.71916	0.86053	0.54915		0.75272	0.88865	0.57872		0.43375	0.6342	0.27103		0.47509	0.6666	0.30053		0.55926	0.75579	0.35094
1519		0.84261	0.91952	0.76224		0.89067	0.93996	0.81114		0.90699	0.9524	0.81773		0.65076	0.78306	0.50687		0.71896	0.85762	0.54697		0.74728	0.88627	0.57618		0.43255	0.63245	0.27188		0.47504	0.67064	0.3042		0.55872	0.75113	0.36262
1520		0.84369	0.91805	0.76211		0.8917	0.93917	0.81115		0.90721	0.95264	0.81858		0.65359	0.78017	0.50844		0.71914	0.8585	0.54445		0.74751	0.88745	0.57273		0.43382	0.62871	0.26996		0.47742	0.67017	0.30443		0.55705	0.7494	0.35865
1521		0.84398	0.92077	0.76326		0.89175	0.93973	0.80996		0.90777	0.95209	0.81667		0.65355	0.78124	0.5033		0.71824	0.85646	0.55128		0.74542	0.88834	0.57388		0.43046	0.6367	0.27525		0.47739	0.67324	0.30044		0.55509	0.75544	0.35062
1522		0.84236	0.91917	0.75957		0.89205	0.93926	0.81061		0.90891	0.95271	0.81672		0.65531	0.78391	0.50917		0.71802	0.85492	0.54969		0.7444	0.88955	0.57208		0.43332	0.63255	0.27558		0.47725	0.67432	0.29612		0.55299	0.75673	0.35456
1523		0.84297	0.92076	0.76295		0.89236	0.94038	0.8155		0.90688	0.95304	0.81619		0.65454	0.78113	0.50242		0.7153	0.85429	0.54546		0.74692	0.89157	0.57251		0.43051	0.62986	0.27666		0.47438	0.66801	0.29881		0.55556	0.75585	0.35095
1524		0.84347	0.92032	0.76097		0.89331	0.94106	0.81079		0.90659	0.95186	0.81841		0.65664	0.77984	0.50116		0.71353	0.85864	0.55024		0.74801	0.89229	0.57397		0.42615	0.6319	0.27719		0.47533	0.67001	0.29825		0.5525	0.75742	0.35478
1525		0.84375	0.91983	0.76496		0.89383	0.94181	0.81458		0.90743	0.95312	0.81936		0.65677	0.78294	0.50197		0.71296	0.85815	0.55269		0.74817	0.89185	0.57155		0.42632	0.62996	0.27704		0.47773	0.66345	0.30225		0.55016	0.75645	0.35382
1526		0.84387	0.91759	0.76206		0.89484	0.94099	0.81325		0.90744	0.95155	0.81795		0.65795	0.78284	0.50309		0.71227	0.85471	0.54533		0.74945	0.89209	0.57071		0.42444	0.62192	0.27345		0.47594	0.66659	0.3026		0.55445	0.75523	0.34642
1527		0.84323	0.91854	0.761		0.89413	0.94003	0.8138		0.90547	0.95307	0.81931		0.65732	0.7815	0.50221		0.71088	0.85676	0.54281		0.74947	0.8938	0.56816		0.42399	0.62858	0.2705		0.47941	0.66309	0.30245		0.55025	0.75688	0.3478
1528		0.8431	0.91793	0.76182		0.89254	0.94185	0.81336		0.9059	0.95315	0.81564		0.65462	0.78389	0.50111		0.71308	0.85451	0.54067		0.74872	0.89044	0.56442		0.42781	0.62705	0.26932		0.47473	0.6659	0.29788		0.55461	0.75469	0.34692
1529		0.84638	0.91773	0.76036		0.89275	0.94128	0.81488		0.90665	0.95484	0.81716		0.65549	0.78501	0.50199		0.70998	0.85147	0.54283		0.74924	0.89614	0.56648		0.43057	0.6276	0.27035		0.47002	0.66281	0.30482		0.55403	0.75905	0.34452
1530		0.84492	0.91642	0.7575		0.89187	0.94191	0.81426		0.90627	0.95274	0.81222		0.65411	0.78529	0.50149		0.71061	0.84993	0.54189		0.75163	0.89923	0.56597		0.43038	0.62601	0.26519		0.46852	0.65909	0.30112		0.55484	0.75101	0.3437
1531		0.84421	0.91716	0.75992		0.89176	0.94267	0.81475		0.90461	0.95255	0.81454		0.65279	0.78297	0.50357		0.71324	0.85199	0.54113		0.74949	0.89525	0.56589		0.42957	0.62299	0.26012		0.47325	0.6581	0.30351		0.55173	0.7515	0.34543
1532		0.84264	0.91545	0.76211		0.8908	0.94292	0.81289		0.90702	0.9529	0.81648		0.65181	0.78137	0.50251		0.71092	0.85304	0.53798		0.74996	0.89067	0.56482		0.42726	0.62764	0.26465		0.47281	0.67088	0.30258		0.55094	0.75152	0.34179
1533		0.84216	0.91523	0.76029		0.89078	0.9431	0.81074		0.90665	0.95498	0.81842		0.64889	0.78148	0.50357		0.70963	0.85451	0.54427		0.74776	0.8949	0.56322		0.42771	0.62929	0.26476		0.4703	0.65398	0.2985		0.55453	0.75044	0.34078
1534		0.84293	0.91742	0.76428		0.89192	0.94303	0.81222		0.90625	0.95601	0.8162		0.65073	0.78514	0.50031		0.70962	0.85299	0.54442		0.74974	0.89274	0.56732		0.43066	0.62484	0.26726		0.47027	0.65433	0.29453		0.55509	0.74814	0.34316
1535		0.84375	0.91765	0.75915		0.89306	0.94315	0.81478		0.90638	0.9558	0.81402		0.65381	0.78217	0.50119		0.71152	0.84949	0.54586		0.74583	0.88825	0.57024		0.42843	0.62049	0.2633		0.47131	0.65638	0.29839		0.54917	0.74887	0.34404
1536		0.84381	0.91754	0.76154		0.89228	0.94373	0.81284		0.90495	0.95633	0.81482		0.65217	0.78119	0.5		0.70886	0.84912	0.53968		0.74872	0.88535	0.56613		0.42828	0.62578	0.26887		0.47127	0.6578	0.29268		0.55027	0.75	0.33998
1537		0.84359	0.91845	0.76108		0.89254	0.9432	0.80916		0.90319	0.95577	0.81795		0.64974	0.78025	0.50116		0.71106	0.84831	0.54364		0.74575	0.88516	0.56577		0.42808	0.62181	0.26518		0.4704	0.6518	0.29471		0.55154	0.75132	0.33755
1538		0.84544	0.91743	0.76169		0.89257	0.94164	0.81218		0.90249	0.95552	0.81581		0.65109	0.78263	0.50115		0.7085	0.85232	0.54333		0.74603	0.88691	0.56317		0.42562	0.62236	0.26176		0.46644	0.64738	0.29853		0.55219	0.75236	0.3363
1539		0.84356	0.91822	0.76087		0.89306	0.9399	0.81266		0.90294	0.95587	0.81529		0.65186	0.78161	0.5		0.70745	0.85475	0.53902		0.74549	0.8889	0.56872		0.4222	0.61936	0.26084		0.46892	0.64987	0.2863		0.55047	0.74885	0.3363
1540		0.84447	0.91729	0.75845		0.89293	0.94207	0.81195		0.904	0.9547	0.81589		0.65476	0.78431	0.49807		0.70608	0.84933	0.54		0.74337	0.88914	0.55892		0.42314	0.61541	0.26312		0.47116	0.64924	0.28922		0.54719	0.7484	0.32683
1541		0.84507	0.91648	0.75802		0.89313	0.94365	0.81342		0.90444	0.95377	0.81529		0.65496	0.77852	0.49373		0.70582	0.85006	0.53934		0.74518	0.88935	0.5613		0.42377	0.61369	0.26476		0.4725	0.64462	0.28637		0.5467	0.75108	0.33047
1542		0.84554	0.91574	0.75754		0.89249	0.94084	0.81309		0.90524	0.9536	0.81477		0.64936	0.77722	0.49504		0.70507	0.85065	0.53732		0.74178	0.88784	0.56808		0.42055	0.61835	0.26365		0.46801	0.6429	0.28637		0.54789	0.74714	0.33281
1543		0.846	0.91819	0.75788		0.89243	0.94149	0.8126		0.9037	0.95473	0.81119		0.64813	0.78014	0.49719		0.70495	0.84932	0.53438		0.74283	0.88839	0.57425		0.41875	0.62453	0.26342		0.46644	0.64498	0.28743		0.54265	0.74421	0.32721
1544		0.84577	0.91771	0.75969		0.892	0.94261	0.81128		0.90411	0.95334	0.81205		0.6498	0.78165	0.49452		0.70434	0.85358	0.53087		0.74495	0.8921	0.5661		0.41768	0.62165	0.26112		0.47032	0.64079	0.28389		0.54114	0.74425	0.33122
1545		0.84623	0.91649	0.75905		0.89355	0.9417	0.8105		0.90326	0.95403	0.81108		0.65038	0.77809	0.49365		0.70322	0.84989	0.53286		0.74602	0.89068	0.56604		0.42016	0.62443	0.25825		0.47028	0.64655	0.28237		0.54485	0.74152	0.33002
1546		0.84539	0.91537	0.76013		0.89323	0.94139	0.81386		0.90424	0.95301	0.81274		0.64856	0.77995	0.49155		0.70112	0.84799	0.53397		0.74602	0.89097	0.57316		0.42072	0.62529	0.25831		0.46982	0.63515	0.28101		0.54116	0.74337	0.33426
1547		0.84544	0.91542	0.75941		0.89328	0.94174	0.81567		0.90414	0.95409	0.80848		0.64751	0.78047	0.49267		0.69948	0.84809	0.53211		0.74261	0.89184	0.57217		0.42046	0.62848	0.26287		0.46962	0.63698	0.28399		0.53976	0.74285	0.33847
1548		0.84491	0.91649	0.75639		0.89325	0.94094	0.81446		0.9044	0.95427	0.80821		0.64538	0.77825	0.49443		0.70203	0.84789	0.53717		0.74191	0.89304	0.57178		0.42264	0.63031	0.25942		0.46897	0.64149	0.28343		0.54418	0.74718	0.33542
1549		0.84679	0.91965	0.75854		0.89303	0.93998	0.81572		0.90534	0.95446	0.81085		0.64437	0.77814	0.49417		0.70056	0.85053	0.5299		0.73985	0.89174	0.56957		0.41942	0.63166	0.25667		0.4687	0.63851	0.28011		0.54145	0.74511	0.34216
1550		0.8449	0.91995	0.755		0.89354	0.94191	0.81105		0.90481	0.95425	0.81107		0.64547	0.78181	0.48993		0.70557	0.84893	0.53123		0.74232	0.89224	0.57385		0.41865	0.63204	0.25984		0.46625	0.64005	0.28192		0.53797	0.74608	0.332
1551		0.84568	0.91898	0.75801		0.89228	0.94186	0.81402		0.90443	0.95389	0.80925		0.64278	0.77896	0.49178		0.70557	0.85076	0.53304		0.74187	0.8909	0.5646		0.41793	0.6319	0.25444		0.46812	0.64017	0.28388		0.53723	0.74381	0.32526
1552		0.84576	0.9199	0.75916		0.89251	0.94213	0.81124		0.9041	0.95425	0.8101		0.64513	0.77822	0.4884		0.70443	0.85125	0.53695		0.7418	0.89278	0.56509		0.413	0.62913	0.25189		0.46406	0.64331	0.27937		0.54116	0.74227	0.32909
1553		0.84511	0.9214	0.75944		0.89372	0.94076	0.81341		0.90274	0.9536	0.81213		0.64232	0.77865	0.4901		0.7035	0.85199	0.53374		0.74382	0.8892	0.56021		0.41953	0.62576	0.25599		0.46542	0.63817	0.27681		0.54136	0.74363	0.32541
1554		0.84622	0.91779	0.75837		0.89403	0.93969	0.81241		0.90353	0.95317	0.81225		0.64234	0.77614	0.49128		0.70169	0.85078	0.53156		0.74419	0.89284	0.56167		0.41739	0.62276	0.26231		0.46288	0.63946	0.2791		0.54361	0.74518	0.33087
1555		0.84669	0.91879	0.75845		0.89322	0.93961	0.8103		0.90414	0.95408	0.81395		0.64249	0.77499	0.49411		0.70122	0.84933	0.52676		0.74532	0.8915	0.56666		0.41801	0.62451	0.25819		0.46721	0.64247	0.27887		0.53672	0.7392	0.33019
1556		0.8478	0.91943	0.75559		0.89192	0.93985	0.81018		0.90409	0.95394	0.81088		0.64419	0.77531	0.49127		0.70144	0.8504	0.53267		0.74089	0.88644	0.56996		0.41996	0.62367	0.26027		0.46492	0.64126	0.28149		0.53754	0.74569	0.3334
1557		0.84701	0.91912	0.75858		0.89114	0.94171	0.81427		0.90288	0.95324	0.81069		0.64476	0.77807	0.48816		0.69767	0.85145	0.53493		0.7414	0.88638	0.56612		0.41802	0.62689	0.25958		0.46463	0.64386	0.28552		0.53626	0.74587	0.3349
1558		0.84544	0.92045	0.75941		0.89089	0.94223	0.81238		0.90236	0.95318	0.8071		0.64443	0.77637	0.48724		0.69864	0.84998	0.53432		0.74068	0.8888	0.57064		0.41667	0.62425	0.25385		0.46296	0.64205	0.28412		0.53737	0.74213	0.32428
1559		0.84577	0.92033	0.75726		0.89063	0.94023	0.81637		0.90411	0.95227	0.81175		0.64643	0.77423	0.48217		0.69823	0.84718	0.53255		0.73886	0.88552	0.57028		0.41736	0.62251	0.25421		0.46178	0.64047	0.29115		0.535	0.73983	0.32357
1560		0.84687	0.9185	0.75749		0.89095	0.94268	0.81193		0.90452	0.95365	0.81157		0.64557	0.77662	0.48311		0.69593	0.84663	0.53601		0.73565	0.88397	0.56361		0.41427	0.6254	0.25322		0.46002	0.63916	0.2858		0.53524	0.74102	0.31697
1561		0.84638	0.91856	0.75558		0.88942	0.9432	0.81505		0.90438	0.95264	0.81543		0.64541	0.77433	0.47357		0.69596	0.84833	0.5287		0.73489	0.88777	0.56682		0.41347	0.62467	0.25546		0.46214	0.63826	0.28318		0.5366	0.74426	0.32376
1562		0.84674	0.91826	0.75926		0.89094	0.94302	0.81349		0.90438	0.95267	0.8155		0.64757	0.77495	0.48389		0.69632	0.84668	0.5255		0.7356	0.89025	0.56276		0.41145	0.61889	0.2545		0.46054	0.63648	0.28223		0.53691	0.74396	0.32303
1563		0.84691	0.91712	0.75829		0.89192	0.94026	0.81411		0.90383	0.95302	0.81173		0.6463	0.77563	0.48775		0.69488	0.84977	0.52377		0.73571	0.89069	0.56479		0.41078	0.61714	0.25393		0.45803	0.63324	0.28062		0.53502	0.74041	0.32315
1564		0.84577	0.91928	0.76014		0.89064	0.93999	0.81277		0.90286	0.95322	0.80908		0.64607	0.77433	0.48833		0.69523	0.8507	0.52307		0.73734	0.88888	0.57149		0.40971	0.62162	0.25211		0.45898	0.62916	0.279		0.53543	0.73925	0.32297
1565		0.84661	0.91965	0.76221		0.89069	0.94214	0.81102		0.90468	0.95316	0.81179		0.64714	0.77151	0.48723		0.69358	0.84688	0.51833		0.73819	0.88967	0.56579		0.41293	0.62229	0.2527		0.45661	0.62842	0.28407		0.53125	0.738	0.31674
1566		0.84632	0.92081	0.76255		0.89186	0.94088	0.81119		0.90453	0.9518	0.80895		0.64454	0.77179	0.4899		0.69299	0.84648	0.52596		0.73858	0.88862	0.56329		0.40849	0.61786	0.25		0.45557	0.63151	0.28606		0.53491	0.73474	0.31671
1567		0.84813	0.9182	0.76351		0.89083	0.94259	0.80903		0.90348	0.95436	0.80952		0.64293	0.77173	0.48512		0.69399	0.84865	0.52725		0.73855	0.88949	0.56399		0.40701	0.6211	0.2505		0.45881	0.62753	0.28306		0.53506	0.73633	0.32117
1568		0.84856	0.91742	0.76185		0.89137	0.94289	0.80886		0.90278	0.95265	0.81045		0.643	0.77282	0.48806		0.69453	0.84866	0.52791		0.73865	0.88988	0.56429		0.4057	0.61483	0.24957		0.45752	0.63317	0.28132		0.53361	0.73287	0.3156
1569		0.84776	0.91678	0.76066		0.89072	0.94149	0.81248		0.90383	0.95363	0.81099		0.64592	0.77391	0.48691		0.6987	0.84695	0.52431		0.73953	0.88511	0.56211		0.40395	0.61769	0.25064		0.45549	0.63064	0.28137		0.53224	0.73528	0.31088
1570		0.84805	0.91732	0.76239		0.89133	0.94232	0.81209		0.90395	0.95533	0.80782		0.64184	0.77634	0.48242		0.69675	0.84746	0.52206		0.73661	0.88543	0.56002		0.40602	0.61808	0.24955		0.45635	0.62407	0.28212		0.53366	0.73407	0.30346
1571		0.84886	0.91932	0.76079		0.89208	0.94262	0.81075		0.90366	0.95472	0.80549		0.64257	0.77554	0.47915		0.69529	0.84853	0.5261		0.73684	0.88686	0.55844		0.40411	0.61791	0.24536		0.45455	0.63003	0.27838		0.52885	0.7389	0.31112
1572		0.84672	0.92016	0.76186		0.89253	0.94253	0.81223		0.90536	0.95434	0.80675		0.63969	0.77509	0.48494		0.69488	0.85094	0.52406		0.73574	0.88304	0.55878		0.40245	0.61924	0.2441		0.45484	0.62307	0.27971		0.52663	0.73989	0.31355
1573		0.84685	0.91956	0.759		0.89228	0.94153	0.80867		0.90504	0.95415	0.80874		0.63906	0.77847	0.48073		0.697	0.84779	0.51858		0.73604	0.88107	0.56047		0.39999	0.61488	0.24851		0.45626	0.62809	0.27541		0.52727	0.73224	0.31246
1574		0.84585	0.92053	0.7585		0.89351	0.9431	0.81052		0.90628	0.9547	0.8107		0.63938	0.7784	0.48514		0.69377	0.84428	0.52237		0.73563	0.87946	0.55884		0.40437	0.61273	0.24344		0.4521	0.62374	0.2776		0.52742	0.73597	0.3154
1575		0.84559	0.92162	0.75793		0.89223	0.94225	0.81449		0.90583	0.95411	0.81015		0.64127	0.77842	0.48783		0.69144	0.84568	0.52049		0.73226	0.87725	0.56213		0.407	0.61446	0.2429		0.45435	0.62485	0.27673		0.53059	0.73239	0.30966
1576		0.84461	0.9208	0.75741		0.89178	0.94051	0.80935		0.90616	0.95369	0.8128		0.64172	0.77679	0.48315		0.69375	0.84476	0.52323		0.73433	0.88113	0.56155		0.40379	0.61315	0.23927		0.45168	0.62646	0.2744		0.52935	0.73143	0.31021
1577		0.84591	0.91995	0.75934		0.89137	0.94174	0.81078		0.90635	0.95479	0.8095		0.64315	0.7759	0.47917		0.69337	0.84768	0.52587		0.73249	0.88129	0.55492		0.40195	0.60783	0.24208		0.45114	0.61826	0.27537		0.53026	0.73156	0.30956
1578		0.84485	0.92174	0.75806		0.89203	0.94197	0.80765		0.90606	0.95327	0.80811		0.6381	0.77703	0.48286		0.69199	0.84488	0.52189		0.73523	0.88624	0.55474		0.40324	0.6129	0.24118		0.4501	0.62434	0.27694		0.52967	0.73264	0.30792
1579		0.84376	0.92185	0.75774		0.89093	0.94187	0.80539		0.90655	0.95367	0.81332		0.63995	0.77811	0.48122		0.69437	0.84552	0.522		0.73407	0.88091	0.55528		0.4047	0.6051	0.24414		0.4488	0.62541	0.28165		0.52878	0.73185	0.30957
1580		0.84454	0.92336	0.75827		0.89006	0.94232	0.80807		0.90653	0.95471	0.81593		0.64126	0.77664	0.48417		0.69661	0.84454	0.51896		0.73375	0.88336	0.55476		0.40456	0.6081	0.24732		0.44769	0.62663	0.27965		0.5305	0.73628	0.30726
1581		0.84492	0.92378	0.7634		0.88932	0.94151	0.81128		0.90596	0.95481	0.81247		0.64331	0.7753	0.47917		0.69653	0.84361	0.52318		0.73173	0.88218	0.55001		0.40347	0.61416	0.24472		0.44518	0.62785	0.27458		0.5264	0.73177	0.31035
1582		0.84585	0.92105	0.75804		0.89143	0.94128	0.81106		0.90523	0.95439	0.80797		0.64095	0.7761	0.48095		0.6956	0.84298	0.51979		0.73002	0.8806	0.55391		0.40306	0.60727	0.24304		0.44582	0.62749	0.27541		0.52557	0.73494	0.30555
1583		0.84344	0.91781	0.76122		0.8905	0.94067	0.80834		0.90467	0.95326	0.80986		0.64193	0.77623	0.48575		0.69773	0.84151	0.52327		0.73381	0.87706	0.54824		0.40172	0.604	0.24451		0.44599	0.62955	0.2759		0.52637	0.73317	0.30623
1584		0.84359	0.92163	0.76249		0.88923	0.94279	0.80853		0.90501	0.9529	0.80966		0.64045	0.77098	0.48092		0.69293	0.8455	0.53123		0.72969	0.87819	0.54196		0.4	0.60458	0.2469		0.44786	0.62991	0.2732		0.52458	0.73174	0.30015
1585		0.84495	0.92106	0.76079		0.89044	0.94127	0.80714		0.9063	0.95319	0.81115		0.63598	0.77135	0.48037		0.69694	0.84053	0.51927		0.72816	0.88025	0.54655		0.39937	0.60139	0.24315		0.44555	0.63316	0.26927		0.52632	0.73493	0.3025
1586		0.84473	0.92319	0.75884		0.89018	0.94074	0.80822		0.9061	0.95388	0.81564		0.63804	0.77219	0.48396		0.69606	0.84426	0.52171		0.72816	0.88365	0.54654		0.39817	0.59764	0.24267		0.44445	0.63056	0.27365		0.52706	0.72839	0.30081
1587		0.84296	0.92078	0.75738		0.89123	0.94063	0.81378		0.90522	0.95498	0.81191		0.63941	0.77318	0.48145		0.6935	0.84317	0.5227		0.72968	0.88272	0.54901		0.40018	0.60276	0.24173		0.44605	0.62773	0.27296		0.52699	0.72748	0.29967
1588		0.84318	0.92195	0.75507		0.89113	0.94033	0.80773		0.90458	0.95473	0.80996		0.63921	0.77356	0.48025		0.6942	0.84184	0.5179		0.72916	0.88655	0.54835		0.40439	0.6047	0.24316		0.44952	0.62568	0.27111		0.524	0.72672	0.3039
1589		0.84374	0.92077	0.7545		0.89052	0.94231	0.80486		0.90472	0.95334	0.8124		0.64143	0.76975	0.47959		0.69453	0.84248	0.51417		0.72874	0.88415	0.54645		0.40152	0.59864	0.24475		0.44725	0.62952	0.26736		0.52335	0.7284	0.3089
1590		0.84378	0.91988	0.75455		0.89142	0.94216	0.80656		0.90591	0.95425	0.81223		0.64189	0.77184	0.47722		0.69454	0.84164	0.51051		0.72887	0.88798	0.54161		0.40144	0.59727	0.24309		0.44266	0.62197	0.26666		0.52193	0.72991	0.31218
1591		0.84372	0.92011	0.75352		0.89162	0.94173	0.80943		0.90547	0.9546	0.81077		0.64108	0.76418	0.48006		0.69275	0.84049	0.51515		0.73151	0.88593	0.5391		0.3998	0.59996	0.24522		0.44033	0.61862	0.26874		0.51932	0.72916	0.30679
1592		0.84477	0.92059	0.75412		0.89155	0.94167	0.80833		0.90523	0.95548	0.80992		0.63665	0.76851	0.47845		0.6932	0.83936	0.51289		0.73207	0.8816	0.54266		0.39915	0.5992	0.24518		0.43976	0.62045	0.26607		0.51797	0.7246	0.30866
1593		0.84491	0.92198	0.75254		0.89091	0.94084	0.81306		0.90505	0.95511	0.8111		0.63672	0.77478	0.47843		0.69381	0.84067	0.51546		0.73006	0.87938	0.54054		0.4013	0.59954	0.24539		0.4375	0.62225	0.27556		0.51964	0.72624	0.31474
1594		0.8444	0.92135	0.75677		0.89103	0.94151	0.81131		0.90547	0.9557	0.81238		0.63714	0.77286	0.47621		0.69136	0.83897	0.51846		0.72857	0.8783	0.53793		0.39445	0.60018	0.24239		0.43786	0.62183	0.27149		0.51919	0.72408	0.31196
1595		0.8439	0.92271	0.75671		0.89043	0.94176	0.81302		0.90621	0.95565	0.81277		0.63421	0.7716	0.47969		0.69068	0.8392	0.51315		0.72826	0.88022	0.54113		0.39363	0.59987	0.24266		0.43808	0.62591	0.27083		0.51523	0.72646	0.30693
1596		0.84438	0.92216	0.75683		0.88932	0.94257	0.81192		0.90756	0.95588	0.80892		0.63254	0.77182	0.47753		0.691	0.83684	0.51512		0.72764	0.87937	0.54014		0.39456	0.59507	0.2446		0.43724	0.62163	0.26897		0.51731	0.72452	0.31151
1597		0.84725	0.92168	0.75567		0.89002	0.9434	0.80816		0.90728	0.95472	0.80987		0.63141	0.77324	0.47911		0.6902	0.83688	0.51366		0.72975	0.87844	0.5361		0.39409	0.5968	0.24235		0.43558	0.62484	0.26815		0.51806	0.72801	0.3066
1598		0.84519	0.92098	0.75599		0.89046	0.94105	0.80807		0.90564	0.95501	0.80852		0.63322	0.77127	0.47184		0.69198	0.83682	0.51411		0.72833	0.87892	0.53731		0.39219	0.59822	0.2411		0.44271	0.62552	0.26698		0.517	0.73189	0.30584
1599		0.84682	0.92245	0.75798		0.89171	0.94056	0.80575		0.90637	0.95463	0.8115		0.63542	0.77066	0.47048		0.69128	0.83549	0.51148		0.72863	0.88069	0.53991		0.39278	0.59929	0.23735		0.44339	0.61903	0.26733		0.51817	0.72835	0.30799
1600		0.84503	0.92199	0.75391		0.89015	0.94279	0.80595		0.9041	0.955	0.81206		0.63231	0.76374	0.4744		0.68925	0.83665	0.5116		0.72849	0.88413	0.54307		0.39307	0.59549	0.23919		0.44268	0.6192	0.26402		0.51587	0.72537	0.30613
1601		0.84448	0.92142	0.75665		0.88946	0.94267	0.8106		0.90379	0.95563	0.81213		0.63199	0.7678	0.47205		0.69279	0.84066	0.51168		0.72895	0.88437	0.53885		0.3929	0.59657	0.23821		0.44222	0.61733	0.25925		0.51563	0.72638	0.30207
1602		0.84495	0.92191	0.75595		0.88973	0.94331	0.81215		0.90365	0.95543	0.80999		0.63327	0.76556	0.47385		0.69383	0.83886	0.51459		0.72795	0.88512	0.5357		0.39171	0.5965	0.23573		0.44208	0.61763	0.25766		0.52058	0.7236	0.30298
1603		0.84356	0.92216	0.75425		0.89181	0.94268	0.80918		0.90481	0.95643	0.80918		0.63207	0.76281	0.4753		0.69033	0.83989	0.5143		0.72805	0.88325	0.54102		0.39503	0.59493	0.2325		0.43965	0.62175	0.26443		0.51786	0.72598	0.30167
1604		0.84527	0.92212	0.7545		0.89003	0.94496	0.81406		0.90309	0.95609	0.81178		0.63333	0.76519	0.47247		0.68986	0.8401	0.51455		0.72746	0.88199	0.53964		0.39311	0.59427	0.23208		0.44153	0.6271	0.2629		0.51829	0.72586	0.29967
1605		0.84701	0.92165	0.75226		0.88991	0.94176	0.81527		0.90394	0.95581	0.81248		0.63192	0.76478	0.47378		0.69063	0.84046	0.51202		0.73065	0.88088	0.53841		0.39183	0.59272	0.23138		0.44	0.62589	0.26079		0.51884	0.72316	0.2945
1606		0.84435	0.92158	0.75054		0.8904	0.94141	0.81265		0.90448	0.9548	0.81065		0.63453	0.76526	0.4749		0.68851	0.84184	0.51461		0.72773	0.87941	0.53632		0.3917	0.59366	0.22976		0.44168	0.6216	0.25954		0.51434	0.72637	0.29829
1607		0.84538	0.92278	0.75196		0.89108	0.9434	0.81147		0.9058	0.95528	0.80824		0.63606	0.77174	0.47617		0.68841	0.84415	0.50888		0.73078	0.87781	0.53447		0.38763	0.59155	0.23358		0.43452	0.62464	0.25985		0.51507	0.72274	0.30625
1608		0.84623	0.92146	0.75359		0.89159	0.94101	0.81252		0.90539	0.95397	0.8107		0.63307	0.77186	0.47988		0.68992	0.8428	0.50952		0.73357	0.87575	0.53993		0.39333	0.59476	0.23427		0.43545	0.62944	0.25609		0.51272	0.72641	0.30175
1609		0.84472	0.92293	0.75391		0.8924	0.94102	0.81003		0.90384	0.95286	0.80606		0.63158	0.76779	0.47931		0.69314	0.84281	0.50524		0.72754	0.8739	0.5416		0.39104	0.59224	0.23481		0.43859	0.62466	0.25583		0.51243	0.72339	0.29368
1610		0.84455	0.92212	0.75257		0.89333	0.94165	0.80976		0.90453	0.95393	0.80632		0.63372	0.76963	0.4784		0.69045	0.84361	0.50517		0.72884	0.87489	0.53724		0.3871	0.5957	0.23338		0.44007	0.62755	0.25747		0.50955	0.72486	0.30157
1611		0.84556	0.92245	0.75353		0.89297	0.94201	0.8141		0.90436	0.95409	0.80874		0.63367	0.76852	0.46951		0.69353	0.84268	0.50674		0.72662	0.87739	0.53738		0.38839	0.59442	0.23209		0.43845	0.62316	0.25353		0.50994	0.72715	0.29819
1612		0.84608	0.92299	0.75485		0.89074	0.9425	0.81254		0.90509	0.95441	0.81061		0.63069	0.76613	0.47255		0.69189	0.8437	0.51036		0.7297	0.87761	0.53756		0.38775	0.59606	0.23317		0.43724	0.61977	0.25154		0.5093	0.72539	0.29579
1613		0.84585	0.92249	0.75628		0.88987	0.94139	0.80984		0.90403	0.95544	0.80824		0.62895	0.76385	0.46475		0.69035	0.83891	0.51036		0.72392	0.8784	0.53403		0.38407	0.58817	0.23053		0.42955	0.62403	0.25079		0.50686	0.72476	0.29719
1614		0.84616	0.92271	0.75453		0.89158	0.94305	0.80992		0.90519	0.95423	0.81002		0.62893	0.76736	0.46369		0.68741	0.83814	0.50522		0.72323	0.8767	0.53468		0.38789	0.58887	0.23145		0.43054	0.62096	0.24764		0.5102	0.72119	0.29918
1615		0.84768	0.91976	0.75465		0.89001	0.94461	0.81173		0.90365	0.95327	0.8144		0.62908	0.76929	0.46326		0.68932	0.83975	0.50535		0.72157	0.87888	0.53178		0.38697	0.59057	0.23414		0.43195	0.62078	0.25016		0.50873	0.72629	0.29958
1616		0.84798	0.92109	0.75171		0.88962	0.94569	0.81158		0.90232	0.9551	0.80848		0.63155	0.76952	0.46689		0.68664	0.84345	0.5055		0.72451	0.87991	0.53037		0.38216	0.58847	0.22975		0.4296	0.62574	0.24724		0.51026	0.72586	0.29725
1617		0.85054	0.92012	0.75462		0.88965	0.94475	0.81204		0.90326	0.95568	0.81189		0.6297	0.76811	0.4639		0.68712	0.83805	0.50751		0.72432	0.88315	0.53483		0.38338	0.58793	0.23048		0.42663	0.62372	0.24398		0.51021	0.72417	0.29852
1618		0.84682	0.92155	0.75175		0.88911	0.94524	0.81082		0.90218	0.95437	0.81045		0.62937	0.76672	0.46507		0.68965	0.8408	0.5044		0.72411	0.88308	0.53194		0.38468	0.58964	0.22922		0.42959	0.62768	0.24638		0.50751	0.72262	0.29551
1619		0.84855	0.92158	0.75125		0.89126	0.94264	0.81068		0.90333	0.95509	0.8139		0.62782	0.76798	0.46082		0.68506	0.83756	0.50577		0.72417	0.88001	0.53647		0.38854	0.58666	0.23182		0.42826	0.6281	0.24812		0.5074	0.72119	0.30157
1620		0.84789	0.92135	0.75301		0.89202	0.94159	0.81131		0.90194	0.95437	0.81037		0.62687	0.76651	0.46233		0.6838	0.83963	0.51081		0.72363	0.88144	0.53359		0.38795	0.59118	0.22851		0.42872	0.62639	0.2489		0.50612	0.7204	0.29592
1621		0.84772	0.92168	0.75167		0.89388	0.94321	0.81411		0.90285	0.95553	0.81171		0.628	0.7674	0.46237		0.68729	0.83548	0.50724		0.72524	0.87627	0.52787		0.38658	0.58279	0.22394		0.42917	0.62453	0.25318		0.50418	0.71926	0.29686
1622		0.8475	0.92092	0.75574		0.89189	0.94305	0.81649		0.902	0.9548	0.81239		0.62486	0.76505	0.45995		0.68337	0.83421	0.50553		0.72719	0.87565	0.53147		0.38573	0.58344	0.2234		0.4293	0.62328	0.24955		0.50104	0.71454	0.29154
1623		0.84785	0.91785	0.75501		0.89106	0.94358	0.81176		0.90264	0.95321	0.81052		0.62337	0.76668	0.46281		0.68816	0.83215	0.50633		0.72277	0.87744	0.52545		0.38393	0.58451	0.22421		0.42828	0.62482	0.24865		0.50479	0.71704	0.2934
1624		0.84541	0.91676	0.75321		0.89066	0.94569	0.81364		0.90356	0.9541	0.81137		0.62257	0.76761	0.46189		0.68264	0.83354	0.50353		0.72223	0.88085	0.5278		0.38207	0.58952	0.22161		0.42795	0.62372	0.251		0.50697	0.71715	0.29365
1625		0.8472	0.91871	0.75323		0.89024	0.94433	0.81011		0.90545	0.95513	0.81156		0.62344	0.76594	0.4634		0.68094	0.8346	0.50119		0.72137	0.88111	0.52508		0.381	0.59031	0.22486		0.42627	0.62365	0.24464		0.50353	0.71595	0.29328
1626		0.84708	0.91823	0.75343		0.89117	0.94375	0.80907		0.90373	0.95157	0.81266		0.62699	0.76794	0.4615		0.68231	0.83272	0.50206		0.72162	0.87636	0.52836		0.37927	0.58873	0.22268		0.42285	0.62036	0.24237		0.50418	0.71734	0.29321
1627		0.84902	0.91861	0.75342		0.89055	0.94393	0.80962		0.90451	0.95275	0.81212		0.62579	0.76871	0.46683		0.68172	0.83365	0.50898		0.72356	0.87626	0.52722		0.37632	0.58708	0.22094		0.42489	0.62174	0.2455		0.50211	0.71944	0.29507
1628		0.848	0.91646	0.75695		0.89098	0.94376	0.80856		0.90393	0.95513	0.8098		0.62694	0.76631	0.4608		0.68105	0.83077	0.50312		0.72411	0.87942	0.52958		0.37779	0.58613	0.22272		0.4243	0.62143	0.24718		0.50105	0.71727	0.29065
1629		0.84822	0.92164	0.75473		0.89064	0.94238	0.81152		0.90329	0.95398	0.81018		0.62392	0.76542	0.45997		0.68101	0.83392	0.498		0.71959	0.87708	0.52605		0.37823	0.58611	0.22047		0.42225	0.62193	0.24695		0.50417	0.71795	0.28777
1630		0.8481	0.92104	0.7546		0.89141	0.94221	0.80908		0.90291	0.95377	0.80957		0.6254	0.76447	0.46067		0.68173	0.83128	0.49606		0.71936	0.87861	0.52568		0.37604	0.58244	0.22		0.42328	0.61909	0.23948		0.50731	0.72058	0.28368
1631		0.84794	0.9192	0.754		0.89189	0.94176	0.80889		0.90285	0.95292	0.80973		0.62373	0.76475	0.4575		0.68233	0.83415	0.49737		0.72192	0.87475	0.52933		0.37914	0.58776	0.21907		0.42343	0.61805	0.24691		0.50494	0.71965	0.28407
1632		0.84902	0.92	0.75446		0.89318	0.9431	0.80871		0.90332	0.9519	0.80953		0.62255	0.76059	0.45935		0.68421	0.83353	0.4952		0.71984	0.87726	0.52779		0.37801	0.5893	0.22275		0.42334	0.62082	0.24484		0.50306	0.72029	0.28458
1633		0.84716	0.92005	0.75529		0.89301	0.94232	0.80948		0.90457	0.9536	0.80738		0.62381	0.76586	0.46258		0.6829	0.83365	0.49607		0.72104	0.87512	0.52598		0.37849	0.58792	0.21926		0.42402	0.61157	0.24682		0.50532	0.72085	0.28337
1634		0.84842	0.91941	0.7529		0.89187	0.94153	0.80543		0.90464	0.95383	0.80935		0.62378	0.7606	0.45627		0.6839	0.83491	0.4915		0.72061	0.87686	0.52483		0.37487	0.58502	0.22119		0.42329	0.61354	0.24426		0.5031	0.71997	0.28361
1635		0.84938	0.92021	0.75366		0.89286	0.94503	0.80742		0.90389	0.95394	0.81033		0.62391	0.76224	0.45779		0.68542	0.83152	0.49496		0.72302	0.87548	0.52958		0.37868	0.58677	0.22296		0.42651	0.6108	0.24738		0.50109	0.7167	0.279
1636		0.84795	0.92022	0.75328		0.89213	0.94463	0.80865		0.90424	0.95541	0.81039		0.62357	0.75974	0.45694		0.68773	0.8313	0.49269		0.71836	0.87622	0.52405		0.37578	0.58739	0.21761		0.4257	0.60961	0.24862		0.50258	0.7148	0.27655
1637		0.84662	0.91997	0.75		0.89065	0.94508	0.8074		0.90436	0.95358	0.80967		0.62169	0.75763	0.45287		0.68473	0.83036	0.49591		0.71823	0.87381	0.52785		0.37319	0.58378	0.21502		0.42538	0.60778	0.24288		0.50102	0.71595	0.28796
1638		0.84802	0.92269	0.74808		0.89096	0.94411	0.80741		0.90374	0.9548	0.80808		0.62196	0.76246	0.45479		0.68301	0.83004	0.49483		0.71569	0.87807	0.52587		0.37303	0.58133	0.21952		0.42291	0.60908	0.24699		0.50102	0.71573	0.28956
1639		0.84769	0.92071	0.74894		0.89073	0.94353	0.80945		0.90452	0.95358	0.80898		0.62212	0.76005	0.45794		0.68342	0.82932	0.48969		0.71768	0.88255	0.52434		0.37134	0.58109	0.22048		0.42314	0.6035	0.2476		0.49892	0.71611	0.28242
1640		0.84733	0.92117	0.7495		0.89006	0.94284	0.80733		0.90551	0.95667	0.81084		0.62254	0.76251	0.45484		0.68337	0.82941	0.4944		0.71473	0.88161	0.52748		0.37284	0.5815	0.21769		0.42227	0.60311	0.24561		0.50052	0.716	0.28237
1641		0.84968	0.92123	0.74949		0.89114	0.94264	0.80865		0.90557	0.95531	0.81101		0.62346	0.76465	0.45677		0.68378	0.82997	0.48861		0.71397	0.88108	0.53192		0.37072	0.58387	0.21876		0.41783	0.6025	0.24596		0.49899	0.71628	0.27638
1642		0.85116	0.91746	0.74962		0.89089	0.94132	0.80642		0.90591	0.95459	0.81153		0.62126	0.75946	0.45982		0.68098	0.83195	0.49388		0.71599	0.8861	0.52827		0.37029	0.58326	0.21887		0.41994	0.60013	0.24508		0.49683	0.71779	0.27557
1643		0.84927	0.91894	0.75199		0.89039	0.94227	0.80946		0.90613	0.95515	0.80996		0.62202	0.76518	0.45708		0.6802	0.83519	0.49575		0.71663	0.88488	0.52662		0.37011	0.57738	0.21522		0.41994	0.60929	0.24607		0.4968	0.71788	0.27792
1644		0.8489	0.91551	0.75207		0.89045	0.94369	0.81059		0.90829	0.95636	0.81018		0.6217	0.76135	0.45859		0.68098	0.83279	0.49917		0.714	0.8805	0.52593		0.36952	0.58291	0.21452		0.41754	0.60695	0.24408		0.49387	0.7213	0.28289
1645		0.84839	0.91746	0.75216		0.89171	0.94457	0.8096		0.90567	0.95604	0.81374		0.617	0.75822	0.45699		0.68313	0.83359	0.49363		0.71414	0.88015	0.52917		0.37032	0.58327	0.21022		0.41888	0.60702	0.24079		0.4958	0.71763	0.28004
1646		0.84689	0.91952	0.75308		0.8921	0.94513	0.81225		0.90496	0.95611	0.81088		0.61951	0.75691	0.45671		0.6828	0.83261	0.48988		0.71632	0.88209	0.53203		0.37076	0.58642	0.21016		0.41475	0.60915	0.24288		0.4964	0.71367	0.28042
1647		0.84827	0.92046	0.74856		0.89207	0.9441	0.80943		0.90521	0.95555	0.8125		0.62009	0.75663	0.45596		0.68506	0.83262	0.49401		0.71618	0.8778	0.53281		0.36698	0.58169	0.21313		0.41296	0.60643	0.24358		0.49674	0.7127	0.27716
1648		0.84731	0.92116	0.75145		0.89224	0.94575	0.80996		0.90739	0.95407	0.81316		0.62155	0.76128	0.45542		0.68352	0.83397	0.49263		0.71562	0.87618	0.5298		0.36584	0.58234	0.2111		0.41329	0.61254	0.24566		0.49611	0.71164	0.27722
1649		0.848	0.92131	0.75397		0.89247	0.94482	0.80955		0.90681	0.95333	0.8102		0.62211	0.75516	0.45746		0.68512	0.83475	0.49074		0.71653	0.87222	0.53062		0.36928	0.58485	0.21257		0.4108	0.61565	0.24635		0.4963	0.70933	0.27218
1650		0.84705	0.91916	0.74955		0.89105	0.94566	0.80844		0.90697	0.95294	0.81207		0.62095	0.75799	0.45167		0.68525	0.83364	0.49578		0.71237	0.88074	0.53079		0.37052	0.58487	0.21249		0.41084	0.61758	0.24507		0.49346	0.7129	0.27487
1651		0.8469	0.91982	0.7542		0.89203	0.94422	0.80396		0.90558	0.95507	0.80973		0.62115	0.75842	0.45456		0.68393	0.83025	0.49397		0.70589	0.87639	0.52671		0.36643	0.57594	0.21264		0.41033	0.61413	0.24673		0.49417	0.71547	0.27511
1652		0.84767	0.91939	0.7497		0.89139	0.94398	0.80664		0.90591	0.95385	0.81108		0.61939	0.75558	0.46052		0.68404	0.83322	0.49657		0.7107	0.87311	0.52349		0.36949	0.57933	0.21269		0.41028	0.61523	0.24372		0.49345	0.71324	0.27212
1653		0.84861	0.91958	0.75063		0.89377	0.94428	0.80406		0.90553	0.95569	0.81381		0.61746	0.75431	0.45989		0.68103	0.82988	0.49845		0.71334	0.87759	0.52845		0.36935	0.57843	0.21289		0.41011	0.61843	0.239		0.49096	0.7106	0.27032
1654		0.8467	0.91714	0.75053		0.89251	0.94267	0.8047		0.90613	0.95494	0.8097		0.61925	0.75397	0.45915		0.68125	0.82871	0.49786		0.7135	0.87803	0.52614		0.36716	0.57774	0.21039		0.4087	0.61194	0.23757		0.49266	0.709	0.27137
1655		0.84707	0.91923	0.7501		0.89409	0.94333	0.8049		0.90635	0.95609	0.81056		0.61596	0.75483	0.45168		0.68057	0.82744	0.49211		0.71161	0.87855	0.53104		0.36793	0.57209	0.21297		0.41259	0.61786	0.23639		0.49172	0.70692	0.27082
1656		0.84705	0.91899	0.75058		0.89324	0.94412	0.8112		0.90603	0.95735	0.80992		0.61467	0.75415	0.44747		0.67893	0.82811	0.49016		0.71541	0.87518	0.53509		0.36847	0.57623	0.21663		0.41292	0.61405	0.2374		0.49316	0.70814	0.27063
1657		0.84764	0.91769	0.74821		0.89437	0.94356	0.80974		0.906	0.95618	0.8082		0.61237	0.75615	0.44668		0.67828	0.83102	0.49134		0.71491	0.8766	0.52788		0.36597	0.57155	0.21054		0.41177	0.61379	0.23125		0.49289	0.70678	0.27702
1658		0.84664	0.91598	0.74951		0.8931	0.94386	0.81119		0.90603	0.95435	0.81174		0.61447	0.75567	0.44676		0.6795	0.83012	0.49513		0.71367	0.87467	0.5263		0.36853	0.56767	0.21113		0.41376	0.61446	0.23257		0.49265	0.70762	0.27403
1659		0.84432	0.91856	0.74957		0.89252	0.94397	0.80928		0.90411	0.95507	0.81171		0.61564	0.75929	0.44143		0.67721	0.83261	0.49108		0.7149	0.87344	0.52475		0.36686	0.57047	0.21433		0.41299	0.60835	0.22998		0.4896	0.70755	0.27271
1660		0.84474	0.91603	0.74963		0.89351	0.94318	0.81036		0.90433	0.95589	0.8108		0.61287	0.75627	0.44577		0.67625	0.82983	0.4892		0.71245	0.8747	0.52454		0.3623	0.5758	0.21382		0.40899	0.61229	0.23073		0.49022	0.71188	0.27089
1661		0.84567	0.91613	0.74955		0.89225	0.94443	0.80967		0.90527	0.9565	0.80953		0.61364	0.75599	0.44497		0.6767	0.829	0.49043		0.71488	0.87682	0.52433		0.3607	0.57249	0.21519		0.40785	0.61903	0.23054		0.48879	0.70826	0.27186
1662		0.847	0.91675	0.75058		0.89213	0.94377	0.8102		0.90564	0.9559	0.80877		0.61264	0.75951	0.44217		0.67823	0.83298	0.49071		0.71398	0.87916	0.52591		0.36364	0.57438	0.21527		0.40657	0.61675	0.23187		0.48596	0.71203	0.2652
1663		0.84515	0.91792	0.74853		0.89324	0.94473	0.80541		0.90449	0.95649	0.80973		0.61429	0.7578	0.44529		0.67756	0.83133	0.49428		0.71019	0.87735	0.52457		0.36508	0.56948	0.21429		0.40638	0.61047	0.23327		0.48604	0.71394	0.27622
1664		0.84779	0.91582	0.7516		0.8915	0.9449	0.8083		0.90436	0.95714	0.80971		0.61448	0.75395	0.44369		0.67859	0.82987	0.49075		0.71224	0.8795	0.52605		0.36418	0.57239	0.20801		0.40465	0.59941	0.23014		0.48781	0.71182	0.26952
1665		0.84721	0.9187	0.75275		0.89336	0.94514	0.80782		0.90329	0.95747	0.81		0.61598	0.75862	0.44642		0.67805	0.83091	0.4915		0.71247	0.88083	0.52803		0.36016	0.56896	0.20096		0.4053	0.61162	0.22999		0.48464	0.70851	0.27318
1666		0.846	0.91729	0.75321		0.89293	0.94586	0.812		0.90339	0.95669	0.80958		0.61494	0.75659	0.44097		0.67382	0.82931	0.49129		0.71072	0.87773	0.5287		0.36122	0.57076	0.20042		0.40693	0.61535	0.23107		0.4849	0.70938	0.27372
1667		0.84677	0.9155	0.75049		0.89234	0.94525	0.81015		0.90438	0.95655	0.80639		0.61522	0.76024	0.44828		0.67284	0.8283	0.4902		0.7084	0.87462	0.52128		0.36433	0.57342	0.19699		0.40343	0.60879	0.23147		0.48272	0.70842	0.2714
1668		0.84438	0.91578	0.74858		0.89221	0.94638	0.8044		0.90421	0.95714	0.81008		0.61378	0.75458	0.44946		0.67163	0.82794	0.48486		0.70807	0.87734	0.52246		0.36165	0.57283	0.19655		0.40669	0.60697	0.22848		0.483	0.70626	0.26864
1669		0.84679	0.91847	0.75482		0.89233	0.9456	0.80601		0.90367	0.95652	0.81101		0.61539	0.75549	0.45038		0.67504	0.82646	0.48551		0.71053	0.8785	0.51948		0.35815	0.57388	0.20081		0.40868	0.61512	0.229		0.48436	0.70572	0.26438
1670		0.84563	0.91877	0.75136		0.89304	0.94273	0.80945		0.90343	0.95495	0.81273		0.61796	0.75709	0.45366		0.67402	0.82486	0.48197		0.71068	0.87405	0.51977		0.35819	0.56779	0.19651		0.4088	0.60815	0.22896		0.48491	0.70353	0.26422
1671		0.84652	0.92074	0.75213		0.89344	0.94317	0.80895		0.90382	0.95582	0.80806		0.61563	0.75436	0.45386		0.67236	0.82458	0.48069		0.71058	0.87849	0.5197		0.3543	0.56994	0.20669		0.40382	0.60548	0.22891		0.48765	0.70676	0.26331
1672		0.84558	0.92101	0.75294		0.89244	0.94417	0.80394		0.90442	0.95505	0.81153		0.61321	0.75733	0.45248		0.6755	0.82738	0.49067		0.71307	0.87449	0.52601		0.35683	0.57097	0.20168		0.40441	0.6027	0.22976		0.48333	0.69977	0.26778
1673		0.84677	0.92004	0.75353		0.8915	0.94421	0.80636		0.90539	0.9559	0.81216		0.61228	0.75721	0.44319		0.67477	0.82775	0.48885		0.7114	0.8734	0.5203		0.35522	0.56889	0.20416		0.40318	0.60921	0.22649		0.48553	0.69846	0.26276
1674		0.84571	0.9194	0.75428		0.89131	0.944	0.80829		0.90355	0.95471	0.81491		0.61317	0.75388	0.44153		0.67328	0.82795	0.48085		0.71104	0.87325	0.51862		0.35306	0.5671	0.20168		0.40224	0.60397	0.22635		0.48279	0.69767	0.26121
1675		0.84654	0.91965	0.75447		0.89271	0.94584	0.80928		0.90465	0.95347	0.81232		0.61093	0.75112	0.44748		0.67247	0.82941	0.48716		0.71086	0.87531	0.5145		0.35556	0.56909	0.20418		0.40301	0.59771	0.2204		0.47755	0.70017	0.261
1676		0.84748	0.91871	0.75421		0.891	0.94602	0.8067		0.90423	0.95465	0.81048		0.6097	0.75413	0.44205		0.67505	0.82883	0.48339		0.71071	0.87304	0.51762		0.35277	0.56637	0.20324		0.40659	0.60091	0.22378		0.47505	0.69927	0.25955
1677		0.84408	0.91956	0.75199		0.89052	0.94714	0.80796		0.90552	0.95432	0.81225		0.61203	0.74474	0.44152		0.67739	0.82299	0.48517		0.71579	0.87369	0.51708		0.35417	0.56404	0.2046		0.40575	0.60184	0.22549		0.47676	0.6997	0.26471
1678		0.84623	0.92097	0.75067		0.89009	0.94574	0.80839		0.90369	0.95312	0.80834		0.60782	0.74945	0.43917		0.67678	0.82203	0.48578		0.71232	0.8704	0.51938		0.35601	0.57069	0.19852		0.40146	0.60282	0.22646		0.4771	0.70035	0.25804
1679		0.84532	0.91862	0.74837		0.89296	0.94422	0.80857		0.90433	0.95235	0.8091		0.61174	0.75192	0.43978		0.67414	0.82116	0.48453		0.71351	0.87001	0.51898		0.35648	0.56998	0.19815		0.40151	0.60508	0.22263		0.47926	0.70065	0.2582
1680		0.84593	0.91716	0.74759		0.89226	0.9449	0.80734		0.90491	0.95267	0.8078		0.6134	0.74706	0.44174		0.67133	0.82791	0.48014		0.71257	0.86926	0.51667		0.35214	0.57113	0.19705		0.40083	0.604	0.22662		0.47808	0.70102	0.25748
1681		0.8468	0.91834	0.74907		0.89176	0.94593	0.80601		0.90663	0.95525	0.81032		0.61076	0.74688	0.43695		0.67155	0.82667	0.47938		0.71011	0.86709	0.51482		0.3524	0.57112	0.19767		0.4036	0.60162	0.22756		0.47541	0.69935	0.25838
1682		0.84554	0.91554	0.74861		0.89256	0.94693	0.80334		0.90572	0.95638	0.80411		0.60629	0.75139	0.43524		0.67048	0.82615	0.47563		0.71071	0.86503	0.51551		0.35408	0.5658	0.19556		0.40126	0.60423	0.22797		0.47748	0.6973	0.25865
1683		0.84616	0.91815	0.74543		0.89383	0.94692	0.80538		0.9048	0.95566	0.80618		0.61124	0.74919	0.43895		0.66988	0.82512	0.47636		0.71088	0.8687	0.51665		0.35288	0.56384	0.19422		0.39821	0.6096	0.22683		0.47576	0.69894	0.26109
1684		0.84384	0.91795	0.74811		0.89209	0.94766	0.80846		0.90241	0.95503	0.80846		0.60909	0.74506	0.43712		0.67238	0.8231	0.47706		0.71179	0.87032	0.52337		0.35567	0.56472	0.19267		0.39896	0.61245	0.22623		0.47812	0.69777	0.2574
1685		0.8431	0.917	0.74712		0.89175	0.94625	0.80504		0.90127	0.95675	0.80706		0.60837	0.75267	0.43898		0.66956	0.82303	0.47599		0.70939	0.87075	0.50874		0.35593	0.5636	0.18903		0.39897	0.61173	0.22487		0.477	0.69306	0.26238
1686		0.84481	0.91907	0.74706		0.89304	0.94701	0.79918		0.90204	0.95619	0.80884		0.61021	0.7503	0.43802		0.67085	0.83026	0.4782		0.70702	0.87024	0.52071		0.354	0.56506	0.18909		0.39816	0.6101	0.22531		0.47429	0.69796	0.26518
1687		0.846	0.91906	0.75058		0.89356	0.94677	0.80275		0.902	0.95559	0.80767		0.60903	0.75204	0.43562		0.66984	0.82081	0.48142		0.70665	0.87165	0.51756		0.3506	0.56686	0.18964		0.39643	0.61048	0.22362		0.47319	0.69954	0.26889
1688		0.84539	0.91945	0.74959		0.89335	0.94766	0.79712		0.90222	0.95591	0.80556		0.60696	0.75228	0.43884		0.67072	0.82146	0.48318		0.70699	0.8726	0.5145		0.35141	0.56481	0.18711		0.3991	0.61043	0.22262		0.47207	0.70446	0.26316
1689		0.84414	0.91985	0.74709		0.89184	0.94442	0.79637		0.90154	0.95481	0.80439		0.60557	0.75208	0.43989		0.67044	0.82266	0.47917		0.70972	0.87438	0.5115		0.35237	0.57363	0.18742		0.39623	0.60151	0.22218		0.46659	0.69905	0.2602
1690		0.84705	0.91973	0.74678		0.89174	0.94399	0.79619		0.90057	0.95392	0.80684		0.60797	0.75209	0.43885		0.67003	0.82112	0.47749		0.70838	0.87398	0.5142		0.34934	0.57007	0.18602		0.39744	0.60851	0.21855		0.46752	0.70355	0.25554
1691		0.84601	0.92052	0.7465		0.89183	0.94489	0.79743		0.90174	0.95522	0.80797		0.60586	0.75114	0.43751		0.66899	0.82578	0.48006		0.71005	0.87629	0.51678		0.3478	0.56742	0.18521		0.39835	0.59883	0.22278		0.47228	0.69687	0.25319
1692		0.84654	0.91968	0.74739		0.89195	0.94534	0.79865		0.90304	0.95454	0.80624		0.60685	0.75324	0.4431		0.66964	0.82723	0.48104		0.70693	0.87873	0.5131		0.34538	0.5625	0.18898		0.39764	0.59389	0.22111		0.47232	0.69735	0.25259
1693		0.84739	0.92136	0.75108		0.88977	0.94311	0.80106		0.90302	0.95409	0.80698		0.60539	0.75041	0.43674		0.67022	0.82111	0.47453		0.70518	0.87462	0.51258		0.34901	0.56877	0.19043		0.39244	0.5991	0.22216		0.47078	0.69755	0.25177
1694		0.84713	0.91982	0.7491		0.89048	0.94231	0.80152		0.90336	0.95519	0.808		0.60411	0.74995	0.43915		0.66495	0.82336	0.47529		0.70464	0.87913	0.51286		0.34622	0.5644	0.18884		0.39383	0.60363	0.2225		0.46835	0.69295	0.25215
1695		0.84638	0.91819	0.74856		0.88988	0.94318	0.80115		0.90352	0.95565	0.81065		0.60248	0.74891	0.43511		0.66556	0.82474	0.47448		0.70631	0.87353	0.51373		0.34788	0.56441	0.18755		0.38991	0.60393	0.21715		0.46862	0.69522	0.25333
1696		0.84857	0.91715	0.74762		0.88989	0.94413	0.79648		0.90237	0.95557	0.81152		0.60228	0.75192	0.43282		0.66561	0.82296	0.47558		0.70907	0.87521	0.51142		0.34734	0.56685	0.19121		0.38585	0.60055	0.21715		0.46747	0.69361	0.24578
1697		0.84804	0.92084	0.74901		0.89003	0.94506	0.80049		0.9014	0.95493	0.81066		0.60154	0.74838	0.4383		0.66389	0.82617	0.46714		0.70545	0.87715	0.5107		0.34592	0.56841	0.19057		0.38881	0.60272	0.22011		0.466	0.68949	0.24554
1698		0.84778	0.92125	0.7511		0.89107	0.94482	0.79637		0.90138	0.95538	0.80562		0.6046	0.74633	0.43349		0.66454	0.82247	0.46586		0.70719	0.87852	0.51288		0.34069	0.56566	0.19001		0.38796	0.59751	0.21838		0.46401	0.69499	0.25459
1699		0.84891	0.92096	0.74936		0.89087	0.94454	0.79387		0.90141	0.9549	0.80846		0.60628	0.74576	0.43225		0.66254	0.82141	0.47134		0.70613	0.88236	0.50926		0.34239	0.56384	0.1898		0.38917	0.59909	0.2136		0.46431	0.69196	0.25356
1700		0.84893	0.92196	0.75081		0.88984	0.94491	0.79094		0.90159	0.95443	0.80933		0.60406	0.74576	0.43498		0.66246	0.81889	0.46932		0.70668	0.87802	0.50883		0.34272	0.56645	0.19348		0.38622	0.60015	0.21434		0.46329	0.69634	0.24598
[truncated: 1,949 more rows]

## Sheet: Zpg stochastic model out sum
Upper, Lower: of the 90% CI, from 500 simulations run		zpgM3 1:9 male release				zpgM3 1:1 male release				zpgM3 repeated 1:10 releases
[truncated: 3,652 more rows]
